# Supplementary material for: Circulating inflammatory cytokines and colorectal cancer: New insights from Mendelian randomization
Source: Medicine (Baltimore). 2025 Jan 24;104(4):e41331. doi: 10.1097/MD.0000000000041331 (PMC11771603; doi:10.1097/MD.0000000000041331)
Supplement: Supplementary file 1 [file medi-104-e41331-s001.xlsx]

## Sheet: S1
The detailed information about each cytokine in GWAS summary data used in MR analysis
Cytokines	Abbreviation	Sample size	GWAS Catalog ID
Eukaryotic translation initiation factor 4E-binding protein 1	4EBP1	14736	GCST90274758
Adenosine Deaminase	ADA	14736	GCST90274759
Artemin	ARTN	11778	GCST90274760
Axin-1	AXIN1	11793	GCST90274761
beta-nerve growth factor	Beta-NGF	14743	GCST90274762
Caspase 8	CASP-8	14744	GCST90274763
Eotaxin	CCL11	14734	GCST90274764
C-C motif chemokine 19	CCL19	14736	GCST90274765
C-C motif chemokine 20	CCL20	14736	GCST90274766
C-C motif chemokine 23	CCL23	14736	GCST90274767
C-C motif chemokine 25	CCL25	14736	GCST90274768
C-C motif chemokine 28	CCL28	14734	GCST90274769
C-C motif chemokine 4	CCL4	14744	GCST90274770
Natural killer cell receptor 2B4	CD244	14735	GCST90274771
CD40L receptor	CD40	14736	GCST90274772
T-cell surface glycoprotein CD5	CD5	14735	GCST90274773
T-cell surface glycoprotein CD6 isoform	CD6	14735	GCST90274774
CUB domain-containing protein 1	CDCP1	14734	GCST90274775
Macrophage colony-stimulating factor 1	CSF-1	14734	GCST90274776
Cystatin D	CST5	14736	GCST90274777
C-X3-C motif chemokine ligand 1	CX3CL1	14743	GCST90274778
C-X-C motif chemokine 1	CXCL1	14736	GCST90274779
C-X-C motif chemokine 10	CXCL10	14744	GCST90274780
C-X-C motif chemokine 11	CXCL11	14736	GCST90274781
C-X-C motif chemokine 5	CXCL5	14736	GCST90274782
C-X-C motif chemokine 6	CXCL6	14744	GCST90274783
C-X-C motif chemokine 9	CXCL9	14735	GCST90274784
Delta and Notch-like epidermal growth factor-related receptor	DNER	14735	GCST90274785
Protein S100-A12	EN-RAGE	14743	GCST90274786
Fibroblast growth factor 19	FGF-19	14744	GCST90274787
Fibroblast growth factor 21	FGF-21	14743	GCST90274788
Fibroblast growth factor 23	FGF-23	14735	GCST90274789
Fibroblast growth factor 5	FGF-5	11789	GCST90274790
Fms-related tyrosine kinase 3 ligand	FIt3L	14734	GCST90274791
Glial cell line-derived neurotrophic factor	GDNF	14736	GCST90274792
Hepatocyte growth factor	HGF	14734	GCST90274793
Interferon gamma	IFN-gamma	11793	GCST90274794
Interleukin-10	IL-10	14744	GCST90274795
Interleukin-10 receptor subunit alpha	IL-10RA	11793	GCST90274796
Interleukin-10 receptor subunit beta	IL10RB	14734	GCST90274797
Interleukin-12 subunit beta	IL-12B	14735	GCST90274798
Interleukin-13	IL-13	11792	GCST90274799
Interleukin-15 receptor subunit alpha	IL-15RA	11792	GCST90274800
Interleukin-17A	IL-17A	11784	GCST90274801
Interleukin-17C	IL-17C	11793	GCST90274802
Interleukin-18	IL-18	14744	GCST90274803
interleukin-18 receptor 1	IL-18R1	14743	GCST90274804
Interleukin-1-alpha	IL-1 alpha	11788	GCST90274805
Interleukin-2	IL-2	11789	GCST90274806
Interleukin-20	IL-20	11784	GCST90274807
Interleukin-20 receptor subunit alpha	IL-20RA	11792	GCST90274808
Interleukin-22 receptor subunit alpha-1	IL-22RA1	11793	GCST90274809
Interleukin-24	IL-24	11785	GCST90274810
Interleukin-2 receptor subunit beta	IL-2RB	11792	GCST90274811
Interleukin-33	IL-33	11793	GCST90274812
Interleukin-4	IL-4	11793	GCST90274813
Interleukin-5	IL-5	11792	GCST90274814
Interleukin-6	IL-6	14743	GCST90274815
Interleukin-7	IL-7	14736	GCST90274816
Interleukin-8	IL-8	14744	GCST90274817
Latency-associated peptide transforming growth factor beta 1	LAP TGF-beta-1	14736	GCST90274818
Leukemia inhibitory factor	LIF	11793	GCST90274819
Leukemia inhibitory factor receptor	LIF-R	11784	GCST90274820
Monocyte chemoattractant protein-1	CCL2	14733	GCST90274821
Monocyte chemoattractant protein 2	CCL8	14736	GCST90274822
Monocyte chemoattractant protein-3	CCL7	11783	GCST90274823
Monocyte chemoattractant protein-4	CCL13	14736	GCST90274824
Macrophage inflammatory protein 1a	MIP-1 alpha	14743	GCST90274825
Matrix metalloproteinase-1	MMP-1	14744	GCST90274826
Matrix metalloproteinase-10	MMP-10	14744	GCST90274827
Neurturin	NRTN	11791	GCST90274828
Neurotrophin-3	NT-3	14744	GCST90274829
Osteoprotegerin	OPG	14733	GCST90274830
Oncostatin-M	OSM	14736	GCST90274831
Programmed cell death 1 ligand 1	PD-L1	14736	GCST90274832
Stem cell factor	SCF	14736	GCST90274833
SIR2-like protein 2	SIRT2	14736	GCST90274834
Signaling lymphocytic activation molecule	SLAMF1	14734	GCST90274835
Sulfotransferase 1A1	ST1A1	11793	GCST90274836
STAM binding protein	STAMPB	14736	GCST90274837
Transforming growth factor-alpha	TGF-alpha	14733	GCST90274838
Tumor necrosis factor	TNF	11785	GCST90274839
TNF-beta	TNFB	11792	GCST90274840
Tumor necrosis factor receptor superfamily member 9	TNFRSF9	11784	GCST90274841
Tumor necrosis factor ligand superfamily member 14	TNFSF14	11793	GCST90274842
TNF-related apoptosis-inducing ligand	TRAIL	14735	GCST90274843
TNF-related activation-induced cytokine	TRANCE	14736	GCST90274844
Thymic stromal lymphopoietin	TSLP	11793	GCST90274845
Tumor necrosis factor ligand superfamily member 12	TWEAK	14736	GCST90274846
Urokinase-type plasminogen activator	uPA	14734	GCST90274847
Vascular endothelial growth factor A	VEGF_A	14744	GCST90274848
Notes: GWAS, genome-wide association study; MR, mendelian randomization.

## Sheet: S2
Detailed information of instrumental variables used in the forward MR analysis
Outcome	Exposurea	Chromosome	Position	SNP	Effect allele	Other allele	Exposure				Outcome
							Beta	SE	F	P	Beta	SE	P
Colorectal cancer	4EBP1	11	68921211	rs10792025	T	C	-0.0593	0.0124	22.87	1.73e-06	-0.00611008	0.00766152	0.42516
Colorectal cancer	4EBP1	1	240804510	rs10926313	A	G	-0.0884	0.0175	25.5169	4.39e-07	0.000363357	0.0117991	0.975433
Colorectal cancer	4EBP1	12	23923166	rs181095999	T	C	-0.2226	0.0474	22.0543	2.65e-06	0.0242482	0.0327019	0.458394
Colorectal cancer	4EBP1	5	176842474	rs2731672	T	C	0.0926	0.0152	37.1137	1.11e-09	0.0176751	0.00864711	0.0409483
Colorectal cancer	4EBP1	17	15470414	rs2856226	T	C	-0.0995	0.0214	21.6182	3.33e-06	-0.0103494	0.0236857	0.66215
Colorectal cancer	4EBP1	1	80975190	rs356283	T	G	0.0588	0.0123	22.8531	1.75e-06	0.00635664	0.0076658	0.40698
Colorectal cancer	4EBP1	4	187158034	rs3733402	A	G	-0.1305	0.0116	126.563	2.32e-29	-0.01045	0.00731711	0.153245
Colorectal cancer	4EBP1	3	186455546	rs5030072	T	C	0.0594	0.0119	24.916	5.99e-07	-0.00257879	0.00741622	0.728048
Colorectal cancer	4EBP1	7	17594314	rs6963617	T	C	0.0754	0.0142	28.1946	1.1e-07	-0.0154279	0.00945701	0.102813
Colorectal cancer	4EBP1	2	38198906	rs76686678	T	G	0.2607	0.0521	25.0384	5.62e-07	0.0436451	0.0318325	0.170348
Colorectal cancer	ADA	20	43273794	rs2299690	T	C	0.1089	0.012	82.3556	1.14e-19	-0.0027435	0.00746658	0.713293
Colorectal cancer	ADA	4	124581262	rs62319742	A	G	-0.1228	0.0257	22.8313	1.77e-06	-0.00246164	0.0167626	0.883248
Colorectal cancer	ADA	20	43300800	rs73617409	A	G	-0.1313	0.0164	64.0976	1.18e-15	0.0234582	0.0352887	0.506209
Colorectal cancer	ADA	20	43233080	rs76418401	A	C	-0.907	0.0214	1796.33	1e-300	-0.00727446	0.0146416	0.619305
Colorectal cancer	ADA	7	22805608	rs7793526	A	G	-0.0592	0.0122	23.5464	1.22e-06	0.00480034	0.00766169	0.530963
Colorectal cancer	ARTN	12	81724190	rs118115625	T	C	0.1703	0.0362	22.1316	2.55e-06	0.0210029	0.0220637	0.341137
Colorectal cancer	ARTN	9	92208227	rs1329733	A	G	-0.0674	0.0136	24.5608	7.2e-07	0.0128458	0.0073664	0.0811879
Colorectal cancer	ARTN	18	54688939	rs1370215	T	C	-0.07	0.0153	20.9321	4.76e-06	0.00549399	0.00853451	0.519745
Colorectal cancer	ARTN	4	4424044	rs138311590	A	G	-0.0811	0.0176	21.2332	4.07e-06	-0.00980595	0.0102709	0.339713
Colorectal cancer	ARTN	7	106961661	rs142970662	A	G	0.311	0.0639	23.6875	1.13e-06	0.0224063	0.0396887	0.572379
Colorectal cancer	ARTN	12	130004146	rs148226005	A	G	0.2112	0.0451	21.9298	2.83e-06	-0.0519319	0.0280341	0.0639605
Colorectal cancer	ARTN	5	103466564	rs17340161	A	G	-0.0873	0.0189	21.3356	3.86e-06	0.0250032	0.0106019	0.0183556
Colorectal cancer	ARTN	10	52449020	rs3001873	T	C	-0.0852	0.0185	21.2098	4.12e-06	-0.0319133	0.0106036	0.00261543
Colorectal cancer	ARTN	1	17628383	rs3003450	T	G	0.0632	0.0137	21.281	3.97e-06	-0.00419429	0.00778439	0.590019
Colorectal cancer	ARTN	8	19493177	rs55885546	A	G	-0.2047	0.044	21.6436	3.28e-06	-0.00263365	0.0238683	0.912139
Colorectal cancer	ARTN	3	111720183	rs62277657	A	G	0.0833	0.0166	25.181	5.22e-07	-0.00530783	0.0090126	0.555905
Colorectal cancer	ARTN	1	225057589	rs76672219	A	C	-0.3226	0.0682	22.3748	2.24e-06	0.0987878	0.0499277	0.0478593
Colorectal cancer	ARTN	6	143047898	rs9496445	T	C	0.0853	0.0181	22.2096	2.44e-06	-0.0119723	0.0100776	0.234829
Colorectal cancer	ARTN	22	25646493	rs9941952	T	C	0.0765	0.0167	20.9841	4.63e-06	0.00141088	0.0107919	0.895985
Colorectal cancer	AXIN1	5	78787853	rs115455827	A	G	0.1447	0.0305	22.508	2.09e-06	-0.00274676	0.0186523	0.882926
Colorectal cancer	AXIN1	6	151334530	rs117097664	A	C	0.2444	0.0522	21.9211	2.84e-06	-0.0533323	0.0293449	0.0691512
Colorectal cancer	AXIN1	18	50513818	rs148317708	A	G	-0.212	0.042	25.4785	4.47e-07	-0.0160294	0.0216984	0.460068
Colorectal cancer	AXIN1	8	102489704	rs2470622	A	G	-0.1229	0.0242	25.7913	3.8e-07	0.00371567	0.0128824	0.773017
Colorectal cancer	AXIN1	7	77960243	rs2691530	T	C	-0.067	0.0133	25.3774	4.71e-07	0.016965	0.00749864	0.0236723
Colorectal cancer	AXIN1	3	128431622	rs2712427	A	G	0.0626	0.0134	21.8242	2.99e-06	0.00914887	0.00741558	0.217301
Colorectal cancer	AXIN1	15	81221771	rs7171268	T	C	0.1554	0.0329	22.3105	2.32e-06	-0.0153835	0.0186046	0.408312
Colorectal cancer	Beta-NGF	19	43780396	rs117164089	T	C	-0.271	0.0565	23.006	1.61e-06	0.00411402	0.0366539	0.910634
Colorectal cancer	Beta-NGF	5	132971762	rs12188775	T	G	0.1213	0.0247	24.1172	9.06e-07	0.0115343	0.017645	0.513315
Colorectal cancer	Beta-NGF	10	89839430	rs12259196	A	G	-0.075	0.0148	25.6802	4.03e-07	-0.0227585	0.00920645	0.0134352
Colorectal cancer	Beta-NGF	7	30944899	rs12533747	A	G	0.1389	0.0276	25.3272	4.84e-07	0.0234141	0.020955	0.263844
Colorectal cancer	Beta-NGF	16	3327943	rs140072192	A	G	0.2773	0.0602	21.2181	4.1e-06	0.00194294	0.0342459	0.954756
Colorectal cancer	Beta-NGF	21	43942626	rs148834134	T	C	0.2541	0.0556	20.8862	4.87e-06	0.0130826	0.0384437	0.733626
Colorectal cancer	Beta-NGF	7	130302087	rs17647697	A	C	-0.1617	0.0352	21.1025	4.35e-06	0.00548034	0.0248573	0.825503
Colorectal cancer	Beta-NGF	4	166807640	rs17689534	A	G	0.2208	0.0462	22.841	1.76e-06	0.00444408	0.0290926	0.87859
Colorectal cancer	Beta-NGF	8	122948812	rs1878359	A	G	0.0626	0.0126	24.6835	6.76e-07	0.0102412	0.00866646	0.237325
Colorectal cancer	Beta-NGF	9	90362040	rs3128517	T	C	-0.0775	0.0118	43.136	5.11e-11	-0.00719818	0.00746808	0.335117
Colorectal cancer	Beta-NGF	19	16434937	rs34559191	T	C	0.0607	0.0124	23.9626	9.82e-07	-0.0275432	0.00826631	0.00086231
Colorectal cancer	Beta-NGF	6	32192617	rs397081	T	C	0.1203	0.0262	21.0828	4.4e-06	-0.00599435	0.0175995	0.733406
Colorectal cancer	Beta-NGF	4	164064099	rs4017	T	C	-0.1187	0.0258	21.1671	4.21e-06	0.00889105	0.0173435	0.6082
Colorectal cancer	Beta-NGF	18	55441626	rs62092633	T	C	-0.1249	0.0259	23.2555	1.42e-06	-0.00452195	0.0164447	0.783332
Colorectal cancer	Beta-NGF	8	13332042	rs62494116	T	C	0.0578	0.0117	24.4053	7.81e-07	0.0197595	0.00777041	0.0109932
Colorectal cancer	Beta-NGF	1	115829943	rs6328	A	C	-0.0797	0.0122	42.6773	6.46e-11	0.00267756	0.00778526	0.730902
Colorectal cancer	Beta-NGF	4	96824143	rs72673086	A	G	0.0584	0.0126	21.4825	3.57e-06	0.0151364	0.0164914	0.358707
Colorectal cancer	Beta-NGF	6	838092	rs77493302	T	C	0.0853	0.0185	21.2596	4.01e-06	-0.0103238	0.0124288	0.406181
Colorectal cancer	Beta-NGF	6	153400418	rs9479501	T	G	0.0629	0.0137	21.0795	4.41e-06	0.000126987	0.00884103	0.98854
Colorectal cancer	CASP-8	6	158193698	rs1034059	A	G	0.0681	0.0145	22.0576	2.65e-06	-0.011765	0.00916296	0.199152
Colorectal cancer	CASP-8	3	152332673	rs11709039	T	C	0.0781	0.0168	21.6114	3.34e-06	-0.0035423	0.0106047	0.738357
Colorectal cancer	CASP-8	1	157270515	rs12073499	A	C	-0.0812	0.0167	23.6417	1.16e-06	-0.0179808	0.0107493	0.0943782
Colorectal cancer	CASP-8	5	180339648	rs148608719	A	G	0.3474	0.0683	25.8713	3.65e-07	0.0873887	0.0938953	0.352007
Colorectal cancer	CASP-8	7	61833768	rs187405204	T	C	0.4195	0.0912	21.158	4.23e-06	0.0822684	0.105669	0.436246
Colorectal cancer	CASP-8	1	2338015	rs34154371	T	C	-0.2016	0.0422	22.8221	1.78e-06	0.0170148	0.0261406	0.515113
Colorectal cancer	CASP-8	10	84027526	rs73306603	T	C	0.2044	0.0412	24.6132	7.01e-07	-0.00260413	0.0245758	0.915611
Colorectal cancer	CASP-8	9	22742536	rs78449258	A	G	-0.2001	0.0428	21.8578	2.94e-06	0.031496	0.024975	0.207272
Colorectal cancer	CCL11	16	24006879	rs114744647	T	C	0.2107	0.0451	21.8261	2.99e-06	0.0127277	0.0272909	0.64095
Colorectal cancer	CCL11	1	159175354	rs12075	A	G	0.0749	0.0114	43.1672	5.03e-11	-0.00479503	0.00750835	0.523066
Colorectal cancer	CCL11	20	49033630	rs139476527	T	G	0.2826	0.0606	21.747	3.11e-06	-0.0217963	0.0386573	0.572867
Colorectal cancer	CCL11	4	104507060	rs139597204	A	C	-0.3374	0.0714	22.3303	2.3e-06	-0.0105636	0.0536343	0.843862
Colorectal cancer	CCL11	11	24773107	rs1564995	A	G	-0.0609	0.0131	21.6119	3.34e-06	-0.0133939	0.00842437	0.111857
Colorectal cancer	CCL11	3	46258902	rs2201150	T	C	0.0785	0.0123	40.7314	1.75e-10	0.0132209	0.00768196	0.0852458
Colorectal cancer	CCL11	3	42906116	rs2228467	T	C	-0.3316	0.0225	217.202	3.69e-49	-0.00329281	0.0147482	0.823326
Colorectal cancer	CCL11	11	95274487	rs34536806	T	G	0.1017	0.0208	23.9065	1.01e-06	0.000325931	0.012977	0.979962
Colorectal cancer	CCL11	12	105757994	rs35543857	A	G	-0.1138	0.0244	21.7523	3.1e-06	0.0333102	0.0164918	0.0434033
Colorectal cancer	CCL11	5	118058126	rs6894241	A	C	-0.0656	0.0137	22.928	1.68e-06	0.00628734	0.00872822	0.471312
Colorectal cancer	CCL11	22	45003109	rs73171545	A	G	-0.0861	0.0187	21.1994	4.14e-06	-0.0309651	0.0119877	0.00979263
Colorectal cancer	CCL11	7	75495667	rs757973	A	G	0.2002	0.0205	95.3719	1.58e-22	-0.00657151	0.0128547	0.609201
Colorectal cancer	CCL11	10	128183195	rs79432525	T	G	0.1929	0.0422	20.8949	4.85e-06	-0.00450172	0.0267546	0.866379
Colorectal cancer	CCL11	3	43179320	rs79684468	T	C	0.1502	0.0303	24.5728	7.16e-07	0.0336911	0.0200828	0.0934238
Colorectal cancer	CCL11	17	32619052	rs79722574	T	C	-0.1215	0.0156	60.6601	6.78e-15	-0.016035	0.00995416	0.107205
Colorectal cancer	CCL11	17	12248581	rs8068185	T	C	0.0732	0.016	20.9306	4.76e-06	-0.0293187	0.00994739	0.0032048
Colorectal cancer	CCL11	16	80051931	rs9940390	T	C	-0.0818	0.0133	37.8271	7.73e-10	-0.0446252	0.0083199	8.15e-08
Colorectal cancer	CCL11	21	39593226	rs9976282	A	G	-0.1678	0.0345	23.6562	1.15e-06	-0.0258214	0.0211467	0.222063
Colorectal cancer	CCL19	7	3911280	rs10242459	A	G	0.0729	0.0154	22.4085	2.2e-06	-0.0119334	0.00947886	0.208048
Colorectal cancer	CCL19	2	66609925	rs113139367	A	C	-0.2101	0.043	23.8735	1.03e-06	-0.0481258	0.0261954	0.0661822
Colorectal cancer	CCL19	9	34710084	rs11574915	A	C	-0.1464	0.017	74.1625	7.19e-18	-0.022863	0.0109509	0.0368183
Colorectal cancer	CCL19	14	76855291	rs138108512	A	G	-0.2939	0.0616	22.7634	1.83e-06	0.026589	0.0414901	0.521619
Colorectal cancer	CCL19	22	17731243	rs138440733	A	G	-0.1724	0.036	22.9335	1.68e-06	0.0497739	0.0465883	0.28535
Colorectal cancer	CCL19	17	14918425	rs147708384	T	C	-0.2707	0.0574	22.2409	2.4e-06	-0.0383994	0.0443306	0.386378
Colorectal cancer	CCL19	9	35612978	rs34791102	A	G	0.1238	0.0265	21.8248	2.99e-06	0.0231933	0.0160889	0.149424
Colorectal cancer	CCL19	5	150442171	rs3792790	A	C	0.0551	0.012	21.0834	4.4e-06	-0.00679135	0.00739331	0.358315
Colorectal cancer	CCL19	4	145124024	rs4554017	T	C	0.0596	0.0122	23.8656	1.03e-06	-0.0156257	0.00763343	0.0406574
Colorectal cancer	CCL19	13	113647321	rs4907572	A	G	-0.0671	0.0137	23.9885	9.69e-07	-0.00532462	0.00838855	0.525592
Colorectal cancer	CCL19	3	132200719	rs62292952	T	G	0.2346	0.0185	160.81	7.53e-37	0.022541	0.0115295	0.0505736
Colorectal cancer	CCL19	5	174187919	rs6870560	T	C	0.0863	0.0169	26.0764	3.28e-07	0.0181498	0.0105338	0.0848893
Colorectal cancer	CCL19	8	61418130	rs73257451	T	C	-0.3645	0.0756	23.2462	1.43e-06	-0.0828397	0.0838408	0.323123
Colorectal cancer	CCL19	4	123839263	rs79086127	T	C	-0.2096	0.045	21.6949	3.2e-06	-0.0141686	0.0270656	0.600631
Colorectal cancer	CCL20	2	228661828	rs10207134	T	C	-0.0996	0.0128	60.5479	7.18e-15	-0.00686287	0.00788022	0.383809
Colorectal cancer	CCL20	11	42142787	rs10837780	T	C	0.1191	0.026	20.9834	4.63e-06	-0.0181345	0.0162361	0.264027
Colorectal cancer	CCL20	1	238606022	rs111674022	T	C	-0.0953	0.0208	20.9923	4.61e-06	-0.00823377	0.0140395	0.557559
Colorectal cancer	CCL20	6	1448190	rs11242693	T	C	0.0637	0.0135	22.2644	2.38e-06	-0.0164213	0.0151256	0.277628
Colorectal cancer	CCL20	8	22584718	rs1129474	T	C	0.0573	0.012	22.8006	1.8e-06	-0.00292217	0.007728	0.705336
Colorectal cancer	CCL20	1	32260562	rs11582772	T	C	0.2585	0.0548	22.2515	2.39e-06	-0.00216282	0.0411874	0.958121
Colorectal cancer	CCL20	21	44005002	rs13049624	A	G	-0.1315	0.0276	22.7004	1.89e-06	-0.0103041	0.0164983	0.532263
Colorectal cancer	CCL20	14	94625543	rs151092565	T	C	-0.1512	0.0328	21.2499	4.03e-06	-0.00604644	0.0209099	0.772454
Colorectal cancer	CCL20	9	115519904	rs2796032	T	C	0.0636	0.0127	25.0788	5.5e-07	-0.00719026	0.00789562	0.362472
Colorectal cancer	CCL20	21	32961256	rs35833676	T	C	0.0804	0.0166	23.4583	1.28e-06	0.000530421	0.010209	0.958563
Colorectal cancer	CCL20	10	127693479	rs41302923	A	G	0.1939	0.0414	21.9359	2.82e-06	0.00664508	0.0249314	0.789828
Colorectal cancer	CCL20	12	104149874	rs4981022	A	G	0.0635	0.0128	24.6109	7.02e-07	0.0130746	0.0080088	0.102568
Colorectal cancer	CCL20	22	49877754	rs5769672	T	G	-0.1184	0.0257	21.2245	4.09e-06	0.0215895	0.0166502	0.194753
Colorectal cancer	CCL20	18	56487606	rs6420556	T	C	-0.0736	0.0158	21.6991	3.19e-06	-0.00655504	0.00990214	0.507983
Colorectal cancer	CCL20	12	19657540	rs73072893	A	G	0.2057	0.0422	23.7598	1.09e-06	-0.012291	0.0242456	0.612201
Colorectal cancer	CCL20	6	40998167	rs742493	T	C	0.1459	0.0185	62.1967	3.11e-15	0.00194442	0.0115467	0.866271
Colorectal cancer	CCL20	6	32635998	rs9274623	T	G	-0.076	0.0148	26.3696	2.82e-07	0.0290207	0.00932926	0.0018663
Colorectal cancer	CCL23	2	241647342	rs1001495	T	C	0.0983	0.0215	20.904	4.83e-06	-0.00680713	0.0139766	0.626232
Colorectal cancer	CCL23	10	132905425	rs11017721	A	G	0.0971	0.0186	27.2529	1.79e-07	-0.000565417	0.0117834	0.961729
Colorectal cancer	CCL23	11	1989274	rs112492	A	G	-0.0692	0.014	24.4318	7.7e-07	0.00269982	0.00904825	0.765413
Colorectal cancer	CCL23	22	51076281	rs113959305	T	C	-0.1397	0.0285	24.0272	9.5e-07	-0.0119208	0.0172608	0.489798
Colorectal cancer	CCL23	3	14445911	rs116683909	A	G	-0.21	0.0426	24.3007	8.24e-07	0.00374329	0.0274826	0.891659
Colorectal cancer	CCL23	17	34195180	rs117639761	A	C	-0.3246	0.0413	61.7727	3.85e-15	0.0172418	0.0320894	0.591058
Colorectal cancer	CCL23	17	21386459	rs12949647	A	G	-0.0643	0.0137	22.0283	2.69e-06	0.000736123	0.00869432	0.932526
Colorectal cancer	CCL23	17	34276072	rs143566774	A	G	0.1738	0.0372	21.828	2.98e-06	-0.0367718	0.0234841	0.117392
Colorectal cancer	CCL23	3	6127208	rs143910182	T	C	0.2157	0.0449	23.0785	1.56e-06	-0.0645266	0.0321843	0.0449729
Colorectal cancer	CCL23	1	203441260	rs146074782	A	G	-0.3061	0.0626	23.9099	1.01e-06	-0.0118818	0.0283277	0.674894
Colorectal cancer	CCL23	10	18295482	rs1926742	A	G	0.0574	0.0125	21.0865	4.39e-06	0.0102259	0.00801601	0.202069
Colorectal cancer	CCL23	4	77373079	rs2870238	T	C	0.0574	0.0114	25.3521	4.78e-07	-0.00687399	0.00733211	0.348492
Colorectal cancer	CCL23	3	46462144	rs4317138	T	C	0.0585	0.0127	21.218	4.1e-06	0.00179359	0.00804228	0.82352
Colorectal cancer	CCL23	19	45416741	rs438811	T	C	0.0669	0.0138	23.5014	1.25e-06	-0.000300174	0.00897455	0.973318
Colorectal cancer	CCL23	7	3238978	rs4719850	T	C	-0.0548	0.0118	21.5674	3.42e-06	0.00113034	0.00745427	0.879473
Colorectal cancer	CCL23	17	34326215	rs712048	A	C	-0.5147	0.0158	1061.19	8.99e-233	-0.00183011	0.0109807	0.867633
Colorectal cancer	CCL23	17	33992028	rs72625914	T	C	-0.2589	0.0342	57.3076	3.73e-14	0.00925626	0.0246299	0.707055
Colorectal cancer	CCL23	7	17545964	rs73071153	A	G	-0.1497	0.0319	22.0223	2.7e-06	0.00671672	0.0217682	0.757659
Colorectal cancer	CCL23	3	40054358	rs74491711	A	G	0.1273	0.0278	20.9685	4.67e-06	0.0390198	0.0180418	0.0305611
Colorectal cancer	CCL23	10	34433796	rs77354000	A	G	-0.2064	0.0437	22.3078	2.32e-06	0.019041	0.0282889	0.500889
Colorectal cancer	CCL25	11	64434151	rs10792444	T	C	-0.0865	0.0181	22.8389	1.76e-06	0.00893947	0.0122279	0.464735
Colorectal cancer	CCL25	8	10694001	rs111437511	T	C	0.1437	0.0297	23.41	1.31e-06	-0.0147365	0.0173844	0.396612
Colorectal cancer	CCL25	19	8116242	rs111825581	T	C	0.796	0.0148	2892.7	1e-300	-0.00986325	0.01041	0.343393
Colorectal cancer	CCL25	9	125200862	rs116534774	T	C	0.3717	0.0777	22.8846	1.72e-06	0.00889272	0.0523373	0.86508
Colorectal cancer	CCL25	19	8212533	rs140376515	T	G	0.1929	0.0395	23.849	1.04e-06	-0.0278894	0.0258788	0.281171
Colorectal cancer	CCL25	1	160762078	rs143132666	A	C	-0.1934	0.0406	22.6914	1.9e-06	0.0190576	0.025469	0.4543
Colorectal cancer	CCL25	19	8128506	rs145698044	A	C	0.2187	0.0417	27.5059	1.57e-07	0.02344	0.0275533	0.394928
Colorectal cancer	CCL25	8	42081422	rs17683663	T	C	-0.1198	0.0226	28.0994	1.15e-07	-0.0205355	0.0149243	0.168827
Colorectal cancer	CCL25	18	2519969	rs2078037	A	C	0.0662	0.0136	23.694	1.13e-06	0.0120769	0.00852923	0.156794
Colorectal cancer	CCL25	19	49207255	rs485073	A	G	0.3098	0.0113	751.633	1.77e-165	-0.0293276	0.00742765	7.87e-05
Colorectal cancer	CCL25	12	81177765	rs7137942	A	G	-0.0637	0.0133	22.9391	1.67e-06	-0.0160992	0.0158709	0.310399
Colorectal cancer	CCL25	12	578100	rs7296588	A	G	-0.1159	0.0116	99.8277	1.66e-23	0.00717201	0.00741366	0.333342
Colorectal cancer	CCL25	6	67085077	rs851850	A	G	-0.0777	0.0163	22.7231	1.87e-06	0.00649293	0.0103727	0.531339
Colorectal cancer	CCL28	2	207076122	rs112641086	T	C	-0.1056	0.0198	28.4444	9.64e-08	-0.00624259	0.0130656	0.6328
Colorectal cancer	CCL28	5	84924989	rs116782490	A	C	0.2298	0.0488	22.1748	2.49e-06	-0.0417242	0.0309714	0.177921
Colorectal cancer	CCL28	22	38406782	rs139902	A	C	0.0684	0.0121	31.9552	1.58e-08	-0.00251931	0.00765585	0.742103
Colorectal cancer	CCL28	7	115560778	rs143400203	T	C	0.1812	0.0392	21.367	3.79e-06	0.00696009	0.0272547	0.798435
Colorectal cancer	CCL28	1	64836646	rs1514964	T	C	-0.1263	0.0264	22.8875	1.72e-06	-0.0309846	0.018219	0.0890034
Colorectal cancer	CCL28	10	90264140	rs2477954	T	C	-0.058	0.012	23.3611	1.34e-06	-0.00398599	0.00758543	0.599249
Colorectal cancer	CCL28	9	136141870	rs2519093	T	C	-0.078	0.0162	23.1824	1.47e-06	0.0164193	0.00919588	0.0741798
Colorectal cancer	CCL28	5	131707429	rs2631360	A	G	0.0597	0.0128	21.7535	3.1e-06	-0.0120645	0.00734801	0.100617
Colorectal cancer	CCL28	5	43405459	rs4866742	T	C	0.0702	0.0122	33.1096	8.71e-09	0.00138956	0.0144208	0.923237
Colorectal cancer	CCL28	12	54692061	rs6580980	A	G	-0.0688	0.0118	33.9948	5.53e-09	-0.00369224	0.00751363	0.62314
Colorectal cancer	CCL28	1	154994265	rs6671688	T	C	0.0534	0.0116	21.1917	4.16e-06	0.0056803	0.00740567	0.44307
Colorectal cancer	CCL28	11	113953622	rs73000929	A	G	-0.1935	0.0355	29.7102	5.02e-08	0.0177144	0.0229314	0.439822
Colorectal cancer	CCL28	2	111889358	rs76291845	A	G	0.2696	0.0542	24.7424	6.55e-07	-0.0156489	0.0349461	0.654296
Colorectal cancer	CCL28	4	157065076	rs7661151	T	C	0.0531	0.0116	20.9543	4.7e-06	-0.00778291	0.00761759	0.306922
Colorectal cancer	CCL28	9	90419900	rs76669782	A	C	-0.2853	0.0513	30.9292	2.68e-08	0.00472569	0.0348103	0.892015
Colorectal cancer	CCL28	13	106647340	rs77569365	T	G	0.129	0.0282	20.9258	4.77e-06	0.013686	0.0182058	0.452208
Colorectal cancer	CCL28	10	105492625	rs78552613	T	C	-0.1844	0.0395	21.7935	3.04e-06	0.0421502	0.0268432	0.11636
Colorectal cancer	CCL28	5	102824347	rs78843608	A	G	-0.1684	0.0323	27.1819	1.85e-07	0.0258351	0.021278	0.224683
Colorectal cancer	CCL4	4	53951496	rs111476793	A	G	0.0869	0.019	20.9186	4.79e-06	-0.00998103	0.011322	0.378012
Colorectal cancer	CCL4	5	33775793	rs112315344	T	G	0.2123	0.0455	21.7709	3.07e-06	0.0345233	0.0300801	0.251088
Colorectal cancer	CCL4	3	46457412	rs113010081	T	C	-0.5767	0.0184	982.345	1.24e-215	0.0253781	0.0119543	0.0337594
Colorectal cancer	CCL4	12	67722012	rs1161092	A	G	-0.0635	0.0125	25.8064	3.77e-07	0.00204057	0.00786426	0.795269
Colorectal cancer	CCL4	19	18917908	rs137896358	T	C	0.2797	0.0551	25.7681	3.85e-07	-0.00292754	0.0285896	0.91844
Colorectal cancer	CCL4	3	46459749	rs140505982	T	C	-0.2294	0.0415	30.5556	3.24e-08	-0.00100073	0.0254173	0.968594
Colorectal cancer	CCL4	12	52285090	rs143960014	A	G	0.1953	0.0416	22.0403	2.67e-06	-0.0115506	0.0238833	0.628651
Colorectal cancer	CCL4	17	34421139	rs1634503	A	G	-0.0745	0.0138	29.1443	6.72e-08	0.00594817	0.00867801	0.493073
Colorectal cancer	CCL4	17	34945214	rs17692864	T	C	0.2321	0.0283	67.2632	2.38e-16	-0.00962788	0.0185701	0.604136
Colorectal cancer	CCL4	5	11317698	rs42279	T	C	0.0743	0.0162	21.0352	4.51e-06	0.005777	0.0103843	0.577991
Colorectal cancer	CCL4	10	132716137	rs56131468	A	G	0.0833	0.0178	21.9003	2.87e-06	0.0141227	0.0110656	0.20186
Colorectal cancer	CCL4	4	38798935	rs5743614	T	C	0.0728	0.0143	25.9174	3.56e-07	-0.0027679	0.0178135	0.87652
Colorectal cancer	CCL4	16	79338459	rs72800563	T	G	-0.1765	0.0374	22.2713	2.37e-06	0.0143916	0.0254127	0.57118
Colorectal cancer	CCL4	4	157055604	rs78044056	A	G	-0.2607	0.0552	22.3051	2.33e-06	0.0177518	0.0347333	0.60929
Colorectal cancer	CCL4	17	34819750	rs8064426	A	G	-0.4104	0.0173	562.759	2.11e-124	-0.00231384	0.0110937	0.834783
Colorectal cancer	CD244	1	25261696	rs10903115	A	G	-0.0559	0.0122	20.9944	4.61e-06	-0.00522738	0.00750061	0.485848
Colorectal cancer	CD244	9	92856642	rs10992054	T	C	-0.3705	0.0763	23.5791	1.2e-06	0.00345259	0.0442392	0.937793
Colorectal cancer	CD244	11	94575608	rs11020961	A	G	0.0768	0.0161	22.7547	1.84e-06	-0.000848209	0.0107148	0.936903
Colorectal cancer	CD244	11	126335329	rs11220506	A	G	-0.0702	0.0147	22.8055	1.79e-06	0.0028312	0.0096064	0.768208
Colorectal cancer	CD244	1	160773957	rs11265488	A	G	-0.0624	0.0118	27.9644	1.24e-07	-0.00506348	0.00736117	0.491539
Colorectal cancer	CD244	1	160803802	rs11265493	A	G	0.2122	0.0119	317.978	3.99e-71	0.00031625	0.00758375	0.966737
Colorectal cancer	CD244	4	174530615	rs114758826	A	G	-0.1804	0.0337	28.6558	8.65e-08	-0.00258952	0.0227069	0.909205
Colorectal cancer	CD244	22	17214005	rs139924614	A	G	0.1618	0.0348	21.6172	3.33e-06	0.000825411	0.0205013	0.967885
Colorectal cancer	CD244	2	79554556	rs1434219	T	C	-0.0589	0.0123	22.9309	1.68e-06	-0.00550247	0.00761973	0.470212
Colorectal cancer	CD244	1	88677329	rs147033439	A	G	0.2053	0.0411	24.9514	5.88e-07	-0.0347575	0.0243058	0.152715
Colorectal cancer	CD244	16	48902293	rs149458216	A	C	-0.2146	0.047	20.848	4.97e-06	0.00178244	0.0311416	0.954357
Colorectal cancer	CD244	8	3921805	rs2554697	A	G	0.0627	0.0134	21.894	2.88e-06	-0.00787568	0.00809634	0.33068
Colorectal cancer	CD244	12	111884608	rs3184504	T	C	0.116	0.0128	82.1289	1.27e-19	-0.0751466	0.00740011	3.15e-24
Colorectal cancer	CD244	8	106570964	rs34826779	T	G	0.063	0.0138	20.8412	4.99e-06	0.00605142	0.00832861	0.467482
Colorectal cancer	CD244	1	44253015	rs3828139	T	C	0.0744	0.0119	39.0888	4.05e-10	0.00614735	0.0073703	0.404241
Colorectal cancer	CD244	2	62495209	rs4672486	A	G	0.0661	0.0117	31.9177	1.61e-08	-0.0093403	0.00742663	0.208508
Colorectal cancer	CD244	2	111846068	rs56272634	T	C	0.0704	0.0126	31.2179	2.31e-08	0.00316114	0.00805317	0.694664
Colorectal cancer	CD244	6	614064	rs6928352	A	G	-0.1074	0.0215	24.9535	5.87e-07	0.0097389	0.0137267	0.478022
Colorectal cancer	CD244	17	7088423	rs72837690	T	C	-0.0776	0.0125	38.5393	5.37e-10	0.0057378	0.00785274	0.464977
Colorectal cancer	CD244	5	96078542	rs78142752	T	C	0.2288	0.0497	21.1933	4.15e-06	0.0410158	0.0352076	0.244032
Colorectal cancer	CD40	20	44464356	rs117191103	T	C	0.3553	0.0437	66.104	4.28e-16	-0.0141643	0.0290621	0.625988
Colorectal cancer	CD40	22	45002809	rs12152184	A	G	0.1085	0.0205	28.0125	1.21e-07	0.025311	0.0241855	0.295314
Colorectal cancer	CD40	4	7304426	rs12500563	T	G	0.3143	0.0687	20.9303	4.76e-06	0.0450221	0.0383966	0.240975
Colorectal cancer	CD40	21	18103398	rs138739860	T	G	0.1632	0.0351	21.6185	3.33e-06	0.0936104	0.0468375	0.0456494
Colorectal cancer	CD40	2	122731427	rs138897138	A	G	0.109	0.0216	25.4651	4.5e-07	-0.0144697	0.013179	0.272233
Colorectal cancer	CD40	20	44746982	rs1883832	T	C	-0.4519	0.0126	1286.3	1.07e-281	0.00267612	0.00839299	0.749839
Colorectal cancer	CD40	3	3773438	rs3967170	A	G	0.0789	0.017	21.5405	3.46e-06	0.00269253	0.0114304	0.813775
Colorectal cancer	CD40	16	84304113	rs404842	A	G	-0.0599	0.0123	23.7161	1.12e-06	0.0027585	0.0078441	0.725089
Colorectal cancer	CD40	2	161368905	rs4664334	T	C	0.0541	0.0118	21.0199	4.55e-06	0.0294081	0.00743662	7.67e-05
Colorectal cancer	CD40	19	57861085	rs7250371	T	C	0.0686	0.0116	34.9729	3.34e-09	-0.00997451	0.00763834	0.191604
Colorectal cancer	CD40	15	26829521	rs8024256	A	G	-0.0562	0.0121	21.5726	3.41e-06	-0.00210319	0.00802366	0.793226
Colorectal cancer	CD40	13	45595067	rs9526031	A	C	0.064	0.012	28.4444	9.64e-08	0.0112733	0.00780968	0.148877
Colorectal cancer	CD40	4	55046724	rs9993874	A	G	-0.0582	0.0125	21.6783	3.22e-06	0.00676934	0.0139516	0.627532
Colorectal cancer	CD5	14	93329692	rs11622090	T	C	-0.0588	0.0128	21.1025	4.35e-06	-0.00225549	0.00860023	0.793122
Colorectal cancer	CD5	10	6251691	rs117276991	A	G	-0.1261	0.0256	24.2633	8.4e-07	-0.00814362	0.016387	0.61922
Colorectal cancer	CD5	13	39003323	rs117516652	A	G	0.2374	0.0476	24.8741	6.12e-07	0.00771269	0.030457	0.800089
Colorectal cancer	CD5	10	71211945	rs12416520	A	G	-0.0629	0.0132	22.7067	1.89e-06	0.00598221	0.00856343	0.484817
Colorectal cancer	CD5	12	31688535	rs1259355	A	G	0.0569	0.0119	22.8629	1.74e-06	0.00560883	0.00739983	0.448471
Colorectal cancer	CD5	4	77211819	rs138861398	A	C	-0.0803	0.0151	28.2799	1.05e-07	-0.00463794	0.0161809	0.774396
Colorectal cancer	CD5	7	97499410	rs17345759	A	C	-0.1134	0.0245	21.4237	3.68e-06	-0.0122918	0.015067	0.414611
Colorectal cancer	CD5	9	27496604	rs17769062	T	C	0.1638	0.0334	24.0511	9.38e-07	0.0161213	0.0219527	0.462726
Colorectal cancer	CD5	7	50716017	rs2237450	T	C	0.0623	0.0124	25.2425	5.06e-07	0.00290166	0.0076737	0.705334
Colorectal cancer	CD5	6	32600375	rs3104373	T	C	0.0973	0.0165	34.7743	3.7e-09	-0.0584591	0.0111861	1.73e-07
Colorectal cancer	CD5	12	111884608	rs3184504	T	C	0.1427	0.0128	124.288	7.29e-29	-0.0751466	0.00740011	3.15e-24
Colorectal cancer	CD5	19	48833608	rs4893	A	G	0.1471	0.0313	22.087	2.61e-06	-0.00733204	0.0201809	0.716369
Colorectal cancer	CD5	1	179526214	rs61747728	T	C	0.1841	0.0313	34.5954	4.06e-09	0.00585849	0.0191806	0.760032
Colorectal cancer	CD5	18	45545720	rs7242462	A	G	-0.1199	0.0187	41.1107	1.44e-10	-0.00141691	0.0118822	0.90508
Colorectal cancer	CD6	11	60763134	rs11230555	A	C	-0.6032	0.0134	2026.34	1e-300	0.00583018	0.00891792	0.513266
Colorectal cancer	CD6	4	83120077	rs12648753	T	C	-0.0634	0.013	23.7844	1.08e-06	-0.0173359	0.0141412	0.220232
Colorectal cancer	CD6	8	79635243	rs1483572	A	C	0.0602	0.0124	23.5695	1.2e-06	-0.0170148	0.00778836	0.0289152
Colorectal cancer	CD6	11	60725886	rs559282	A	C	0.1649	0.0338	23.8017	1.07e-06	0.00358447	0.0216398	0.868438
Colorectal cancer	CD6	12	112007756	rs653178	T	C	-0.1085	0.0131	68.5989	1.21e-16	0.0757343	0.00743518	2.29e-24
Colorectal cancer	CD6	7	153635380	rs9691968	A	C	0.0646	0.0134	23.241	1.43e-06	0.00107711	0.00852981	0.899514
Colorectal cancer	CDCP1	4	53951496	rs111476793	A	G	0.0895	0.0182	24.1826	8.76e-07	-0.00998103	0.011322	0.378012
Colorectal cancer	CDCP1	11	126261564	rs12290068	A	G	0.1221	0.0122	100.164	1.4e-23	-0.00100362	0.007922	0.899187
Colorectal cancer	CDCP1	13	84915900	rs17078000	A	G	0.0609	0.0128	22.6368	1.96e-06	0.000784025	0.00810781	0.922965
Colorectal cancer	CDCP1	7	89952215	rs184033839	A	C	-0.2509	0.0514	23.8273	1.05e-06	0.021431	0.0314871	0.496108
Colorectal cancer	CDCP1	22	31852311	rs191929998	A	G	-0.1938	0.0409	22.4523	2.15e-06	0.0178157	0.116992	0.878965
Colorectal cancer	CDCP1	14	59010649	rs28535751	T	C	-0.0541	0.0118	21.0199	4.55e-06	0.000473345	0.00832733	0.954671
Colorectal cancer	CDCP1	3	43423959	rs34027772	T	C	0.0757	0.0143	28.0233	1.2e-07	0.00757918	0.0369281	0.837383
Colorectal cancer	CDCP1	3	58453757	rs35478654	T	C	-0.148	0.0312	22.5016	2.1e-06	-0.000800726	0.0196309	0.967464
Colorectal cancer	CDCP1	19	11270867	rs4804148	T	C	-0.0619	0.0125	24.5223	7.35e-07	-0.00725599	0.00828479	0.381128
Colorectal cancer	CDCP1	2	148430383	rs59872649	A	G	-0.1093	0.0232	22.1955	2.46e-06	0.00397294	0.0157581	0.800949
Colorectal cancer	CDCP1	1	101804329	rs61782461	T	C	-0.2176	0.0471	21.344	3.84e-06	0.0111506	0.0282601	0.69316
Colorectal cancer	CDCP1	5	72411335	rs6452820	A	G	-0.0738	0.0159	21.5436	3.46e-06	0.00575747	0.0105282	0.584475
Colorectal cancer	CDCP1	11	126188405	rs672806	A	G	0.0816	0.0116	49.4839	2e-12	0.00830076	0.00745684	0.265634
Colorectal cancer	CDCP1	8	61937553	rs6991332	T	C	-0.0579	0.0119	23.6735	1.14e-06	-0.0047309	0.00772815	0.540429
Colorectal cancer	CDCP1	17	38720826	rs74811341	T	C	-0.1323	0.0277	22.8118	1.79e-06	0.00307873	0.0198908	0.876994
Colorectal cancer	CDCP1	18	19991319	rs7506429	A	C	0.0737	0.0144	26.1945	3.09e-07	-0.00958002	0.00960547	0.318595
Colorectal cancer	CDCP1	3	45130725	rs7618923	T	C	-0.1738	0.0151	132.479	1.18e-30	0.00743776	0.00986796	0.451013
Colorectal cancer	CSF-1	2	140484970	rs115370595	A	G	-0.2277	0.0496	21.0748	4.42e-06	-0.0227703	0.0294924	0.440069
Colorectal cancer	CSF-1	2	27764122	rs116443177	T	C	0.0827	0.0173	22.8517	1.75e-06	0.00246139	0.0186444	0.89497
Colorectal cancer	CSF-1	2	8775320	rs11685487	T	C	0.0944	0.0196	23.197	1.46e-06	-0.00335267	0.0136677	0.806225
Colorectal cancer	CSF-1	1	179682087	rs142421172	A	G	0.1439	0.031	21.5476	3.45e-06	-0.0255242	0.0364616	0.483908
Colorectal cancer	CSF-1	1	110503296	rs17610659	T	C	0.1684	0.0118	203.667	3.31e-46	0.0152735	0.00742752	0.0397504
Colorectal cancer	CSF-1	14	58461604	rs17734417	T	C	-0.1225	0.0265	21.3688	3.79e-06	0.0299967	0.0185851	0.106523
Colorectal cancer	CSF-1	6	30075103	rs2523992	T	G	-0.075	0.0152	24.3464	8.05e-07	-0.0417328	0.0103005	5.09e-05
Colorectal cancer	CSF-1	18	45546185	rs7227917	A	G	-0.0872	0.0185	22.2172	2.43e-06	-0.00115927	0.0118713	0.922208
Colorectal cancer	CSF-1	16	60437963	rs72783071	T	C	-0.199	0.0414	23.105	1.53e-06	-0.0269978	0.0256909	0.293317
Colorectal cancer	CSF-1	3	171430935	rs74849049	T	G	-0.0914	0.02	20.8849	4.88e-06	0.000435117	0.0126859	0.972639
Colorectal cancer	CSF-1	1	110474695	rs7538029	A	C	0.0775	0.0165	22.0615	2.64e-06	-0.0232348	0.00936144	0.0130659
Colorectal cancer	CSF-1	14	78693608	rs75869070	A	G	0.1151	0.0239	23.1929	1.47e-06	0.0193436	0.0171137	0.258351
Colorectal cancer	CSF-1	3	115295680	rs76421506	A	G	0.0778	0.0168	21.4457	3.64e-06	0.00414188	0.0107573	0.700216
Colorectal cancer	CST5	5	134508559	rs10479093	A	G	-0.0565	0.0116	23.7236	1.11e-06	-0.0490805	0.00744051	4.21e-11
Colorectal cancer	CST5	12	11116082	rs11054089	T	G	0.1707	0.0133	164.727	1.05e-37	0.00401527	0.00850452	0.636832
Colorectal cancer	CST5	20	23810508	rs11696133	T	C	-0.6554	0.0149	1934.82	1e-300	-0.00829299	0.0100606	0.409765
Colorectal cancer	CST5	12	31381343	rs141192864	T	C	0.1016	0.0213	22.7525	1.84e-06	-0.0123338	0.0145881	0.397847
Colorectal cancer	CST5	11	34865133	rs1509659	A	G	-0.0671	0.0118	32.3356	1.3e-08	0.0138329	0.00755746	0.0671947
Colorectal cancer	CST5	20	23464311	rs34074361	A	G	0.0814	0.0145	31.5147	1.98e-08	0.00262541	0.00950026	0.782278
Colorectal cancer	CST5	19	49203829	rs35106244	T	C	0.0831	0.0123	45.6449	1.42e-11	0.0302919	0.00775674	9.41e-05
Colorectal cancer	CST5	18	24286681	rs470841	T	C	0.0568	0.0119	22.7826	1.81e-06	-0.000182965	0.00755318	0.980674
Colorectal cancer	CST5	20	23952699	rs4815261	A	G	-0.0986	0.014	49.6018	1.88e-12	-0.0106956	0.00871866	0.219915
Colorectal cancer	CST5	1	202192624	rs4950836	A	G	0.0585	0.012	23.7656	1.09e-06	-0.0162374	0.00743783	0.0290297
Colorectal cancer	CST5	18	3479423	rs60586299	T	C	-0.0654	0.0134	23.8202	1.06e-06	0.00791241	0.00827097	0.338745
Colorectal cancer	CST5	20	24695916	rs60746501	T	C	-0.0783	0.0137	32.665	1.09e-08	0.00390878	0.00863643	0.650842
Colorectal cancer	CST5	15	63639416	rs72748935	T	C	0.0772	0.0114	45.859	1.27e-11	-0.0159423	0.00763078	0.0366887
Colorectal cancer	CST5	21	18049996	rs7275493	T	C	-0.0572	0.0119	23.1046	1.53e-06	0.0136012	0.00817394	0.0961177
Colorectal cancer	CST5	2	233853187	rs72980022	A	G	0.0607	0.0126	23.2079	1.45e-06	-0.0163607	0.00821215	0.0463424
Colorectal cancer	CST5	20	24084648	rs77415137	A	G	-0.2494	0.0438	32.4224	1.24e-08	-0.0268633	0.0276201	0.330751
Colorectal cancer	CX3CL1	12	79905558	rs10778675	A	C	0.0792	0.0158	25.1267	5.37e-07	0.0121638	0.00969306	0.209516
Colorectal cancer	CX3CL1	1	6532317	rs114359340	A	G	-0.1881	0.0405	21.5709	3.41e-06	-0.0241562	0.0249263	0.332494
Colorectal cancer	CX3CL1	2	113835522	rs11682107	A	G	-0.0675	0.0126	28.699	8.45e-08	0.0323449	0.0140074	0.0209359
Colorectal cancer	CX3CL1	15	85657494	rs117698194	A	G	-0.1996	0.0432	21.3478	3.83e-06	-0.0350991	0.027715	0.205359
Colorectal cancer	CX3CL1	4	187139939	rs12331618	A	G	-0.0582	0.0114	26.0637	3.3e-07	0.0100726	0.00734691	0.170377
Colorectal cancer	CX3CL1	5	120396066	rs13167439	T	C	-0.0903	0.0193	21.8908	2.89e-06	-0.000516912	0.0125919	0.967255
Colorectal cancer	CX3CL1	5	176839890	rs2731674	T	G	-0.0681	0.0128	28.3057	1.04e-07	0.0168279	0.0086328	0.0512605
Colorectal cancer	CX3CL1	3	70136592	rs35026817	T	G	0.0633	0.0122	26.9208	2.12e-07	0.0039906	0.00787154	0.612179
Colorectal cancer	CX3CL1	3	39307162	rs3732378	A	G	0.0941	0.0154	37.3369	9.94e-10	-0.00664791	0.00979929	0.497513
Colorectal cancer	CX3CL1	16	57508595	rs55896747	T	C	0.1129	0.0244	21.4096	3.71e-06	-0.00356122	0.0153545	0.81659
Colorectal cancer	CX3CL1	8	26741279	rs56397903	A	G	0.1968	0.0424	21.5436	3.46e-06	-0.0135059	0.0297577	0.649929
Colorectal cancer	CX3CL1	9	136155000	rs635634	T	C	-0.1145	0.0166	47.5768	5.29e-12	0.0155014	0.00919417	0.0917961
Colorectal cancer	CX3CL1	6	32418018	rs6937696	T	C	-0.0811	0.012	45.6751	1.4e-11	0.0118659	0.00813491	0.144665
Colorectal cancer	CX3CL1	12	41381284	rs712137	A	C	0.0563	0.012	22.0117	2.71e-06	-0.00535135	0.00773139	0.488838
Colorectal cancer	CX3CL1	1	172099857	rs77915710	A	G	-0.1436	0.0304	22.3132	2.32e-06	0.0154728	0.0183779	0.39983
Colorectal cancer	CX3CL1	16	57167230	rs8052631	A	G	-0.1511	0.027	31.3185	2.19e-08	0.0317205	0.017672	0.0726601
Colorectal cancer	CX3CL1	4	179539497	rs980364	A	G	0.1479	0.0301	24.1437	8.94e-07	-0.0689265	0.0304746	0.0237115
Colorectal cancer	CXCL1	11	20486401	rs10734292	A	G	0.123	0.0267	21.2221	4.09e-06	0.00592163	0.0149824	0.692667
Colorectal cancer	CXCL1	19	14808453	rs11880837	A	G	0.0583	0.0127	21.0732	4.42e-06	0.0035561	0.00798301	0.655988
Colorectal cancer	CXCL1	10	65297720	rs12770839	A	C	0.0648	0.0126	26.449	2.71e-07	-0.00517645	0.00798799	0.516966
Colorectal cancer	CXCL1	4	74738469	rs1366946	T	C	-0.3134	0.0134	547.001	5.65e-121	0.00546325	0.00875431	0.532586
Colorectal cancer	CXCL1	4	59689961	rs2122155	A	G	-0.0538	0.0117	21.1443	4.26e-06	-0.00240878	0.00741364	0.745248
Colorectal cancer	CXCL1	15	81240669	rs2280441	A	G	-0.1443	0.0312	21.3906	3.75e-06	0.0154499	0.0228658	0.499247
Colorectal cancer	CXCL1	13	37854253	rs4474574	T	C	-0.365	0.0779	21.9539	2.79e-06	0.146547	0.164962	0.374344
Colorectal cancer	CXCL1	1	159176831	rs863004	T	C	0.0661	0.0119	30.8538	2.78e-08	0.00417491	0.007617	0.58362
Colorectal cancer	CXCL10	9	84196490	rs10481754	T	C	-0.0548	0.0119	21.2064	4.12e-06	-0.00730807	0.00739374	0.32295
Colorectal cancer	CXCL10	15	80065337	rs1077965	A	G	-0.0546	0.0118	21.4102	3.71e-06	-0.00495504	0.00742631	0.504626
Colorectal cancer	CXCL10	1	44566391	rs112202639	A	G	-0.1609	0.0336	22.9316	1.68e-06	-0.0137318	0.022474	0.541195
Colorectal cancer	CXCL10	4	76910673	rs115140093	T	C	-0.5186	0.042	152.464	5.02e-35	-0.00563769	0.0251205	0.822426
Colorectal cancer	CXCL10	7	3425301	rs12155428	T	C	-0.1765	0.0375	22.1527	2.52e-06	-0.0410136	0.0245083	0.0942368
Colorectal cancer	CXCL10	6	88557407	rs12174864	A	G	-0.0582	0.0121	23.1353	1.51e-06	-0.0123192	0.00764257	0.106981
Colorectal cancer	CXCL10	2	14400474	rs12476448	T	C	0.0536	0.0115	21.7237	3.15e-06	-0.00423139	0.0073124	0.562819
Colorectal cancer	CXCL10	3	54104178	rs12629593	T	G	-0.0879	0.0182	23.3257	1.37e-06	-0.0174139	0.0115433	0.131408
Colorectal cancer	CXCL10	4	77175245	rs12646113	T	C	0.0977	0.0136	51.6073	6.78e-13	0.00943398	0.00876023	0.28152
Colorectal cancer	CXCL10	22	50774821	rs150519056	T	C	-0.1841	0.0376	23.9735	9.77e-07	-0.0609492	0.028158	0.0304228
Colorectal cancer	CXCL10	2	3891773	rs1563171	A	G	0.0592	0.0127	21.7288	3.14e-06	0.0183804	0.00802385	0.0219798
Colorectal cancer	CXCL10	8	62003730	rs2349689	A	G	-0.0789	0.0164	23.1455	1.5e-06	0.0252075	0.0113774	0.0267203
Colorectal cancer	CXCL10	6	31377978	rs2523495	T	C	0.1095	0.0196	31.2116	2.31e-08	0.0420123	0.0115635	0.000279949
Colorectal cancer	CXCL10	12	111884608	rs3184504	T	C	0.1138	0.0131	75.4644	3.72e-18	-0.0751466	0.00740011	3.15e-24
Colorectal cancer	CXCL10	10	1845059	rs4367871	T	C	-0.0567	0.0119	22.7024	1.89e-06	0.0111075	0.00748834	0.137993
Colorectal cancer	CXCL10	19	11270867	rs4804148	T	C	-0.0629	0.013	23.4107	1.31e-06	-0.00725599	0.00828479	0.381128
Colorectal cancer	CXCL10	11	73731422	rs55732300	A	G	0.1175	0.025	22.09	2.6e-06	-0.0177199	0.0146908	0.227745
Colorectal cancer	CXCL10	4	76808216	rs72651343	T	C	-0.6096	0.0619	96.9859	6.98e-23	-0.0199845	0.0539905	0.711272
Colorectal cancer	CXCL10	4	112904535	rs72682331	A	G	0.1089	0.0209	27.1496	1.88e-07	-0.020468	0.0134012	0.126678
Colorectal cancer	CXCL10	12	68597086	rs741344	A	G	-0.06	0.013	21.3018	3.92e-06	-0.00728986	0.00809155	0.36763
Colorectal cancer	CXCL11	10	64948684	rs10733789	T	C	-0.0815	0.0127	41.182	1.39e-10	0.00779109	0.00793902	0.326412
Colorectal cancer	CXCL11	11	83554112	rs10898158	A	G	0.0609	0.0121	25.3317	4.83e-07	-0.00105889	0.0076623	0.890086
Colorectal cancer	CXCL11	7	157911633	rs111787182	A	C	-0.1445	0.0314	21.1776	4.19e-06	0.0215902	0.0185677	0.244918
Colorectal cancer	CXCL11	11	22351553	rs111848253	A	G	-0.1162	0.025	21.6039	3.35e-06	-0.0157119	0.0308544	0.610592
Colorectal cancer	CXCL11	4	134362360	rs112884138	T	C	-0.0976	0.0209	21.8076	3.01e-06	-0.000732386	0.0125527	0.953474
Colorectal cancer	CXCL11	4	77374393	rs116470923	T	C	-0.1975	0.0427	21.3933	3.74e-06	0.045485	0.0255508	0.0750473
Colorectal cancer	CXCL11	14	50775476	rs12433317	A	G	0.0571	0.012	22.6417	1.95e-06	-0.00952429	0.00823744	0.247591
Colorectal cancer	CXCL11	20	4795382	rs2245786	A	G	-0.0599	0.0131	20.9079	4.82e-06	0.0193622	0.00850162	0.0227582
Colorectal cancer	CXCL11	12	111884608	rs3184504	T	C	0.1236	0.0132	87.6777	7.7e-21	-0.0751466	0.00740011	3.15e-24
Colorectal cancer	CXCL11	10	17590681	rs4748380	T	C	0.0901	0.019	22.4876	2.12e-06	0.0145162	0.0121566	0.232438
Colorectal cancer	CXCL11	4	77130802	rs59148364	A	G	0.1821	0.0378	23.2079	1.45e-06	0.0135723	0.0240126	0.571928
Colorectal cancer	CXCL11	1	26395741	rs60141220	A	G	-0.0777	0.0165	22.1755	2.49e-06	-0.0103382	0.00957717	0.280383
Colorectal cancer	CXCL11	4	76916146	rs6827617	A	G	-0.1724	0.0118	213.457	2.42e-48	-0.00756151	0.00748182	0.312184
Colorectal cancer	CXCL11	8	96176796	rs7009937	T	C	0.1175	0.025	22.09	2.6e-06	-0.00813094	0.0157006	0.604547
Colorectal cancer	CXCL11	17	34335694	rs7222922	T	C	-0.0882	0.0182	23.4852	1.26e-06	-0.00364795	0.0118144	0.757495
Colorectal cancer	CXCL11	5	18009856	rs72747175	A	G	0.1535	0.0326	22.1708	2.49e-06	0.00754591	0.0227652	0.740292
Colorectal cancer	CXCL11	6	89498971	rs72925566	A	G	-0.0973	0.0185	27.6619	1.44e-07	0.0119317	0.0106091	0.26073
Colorectal cancer	CXCL11	10	104343428	rs7475335	A	C	-0.0646	0.0124	27.1407	1.89e-07	-0.0040606	0.00780624	0.602943
Colorectal cancer	CXCL11	7	101594247	rs75612655	T	C	0.5352	0.0705	57.6307	3.16e-14	-0.0118411	0.0634114	0.851869
Colorectal cancer	CXCL11	6	154177484	rs7750544	T	C	-0.0773	0.0164	22.2163	2.44e-06	0.0206046	0.00975323	0.0346361
Colorectal cancer	CXCL11	8	70982905	rs78632565	T	C	0.1082	0.0214	25.5639	4.28e-07	0.0171498	0.0137085	0.210923
Colorectal cancer	CXCL5	19	14764810	rs10403201	A	G	-0.0601	0.0127	22.3945	2.22e-06	-0.00410432	0.00797862	0.606962
Colorectal cancer	CXCL5	9	136939992	rs10821552	A	C	-0.1132	0.0156	52.6555	3.97e-13	0.0206295	0.0077298	0.00761167
Colorectal cancer	CXCL5	4	6891435	rs11734099	A	G	0.0769	0.0153	25.2621	5e-07	-0.00242666	0.00988332	0.806046
Colorectal cancer	CXCL5	13	53109423	rs140828666	A	G	-0.1474	0.0322	20.9548	4.7e-06	0.0321779	0.0373863	0.389411
Colorectal cancer	CXCL5	3	183850210	rs146553494	A	G	0.1844	0.0377	23.9243	1e-06	0.016737	0.0222381	0.451675
Colorectal cancer	CXCL5	8	144554731	rs2004100	T	C	0.0675	0.0147	21.085	4.39e-06	-0.00162708	0.00880826	0.853447
Colorectal cancer	CXCL5	9	100684757	rs3183927	A	G	-0.0619	0.0121	26.1704	3.13e-07	0.00558818	0.00758088	0.461037
Colorectal cancer	CXCL5	4	74863997	rs425535	T	C	0.5063	0.0181	782.454	3.52e-172	-0.0110822	0.0114828	0.334485
Colorectal cancer	CXCL5	1	211477063	rs4279906	T	C	0.2082	0.042	24.5733	7.15e-07	-0.0316635	0.0251221	0.20753
Colorectal cancer	CXCL5	3	56874033	rs7636889	A	G	-0.0768	0.0137	31.4254	2.07e-08	0.0251592	0.00864135	0.00359708
Colorectal cancer	CXCL5	4	74880852	rs79649467	T	G	-0.1721	0.0276	38.8816	4.5e-10	-0.00318488	0.0186552	0.864441
Colorectal cancer	CXCL6	1	159175354	rs12075	A	G	0.0816	0.0115	50.3483	1.29e-12	-0.00479503	0.00750835	0.523066
Colorectal cancer	CXCL6	4	74711126	rs13148728	T	C	-0.4178	0.0118	1253.64	1.34e-274	0.0252437	0.0077786	0.0011734
Colorectal cancer	CXCL6	8	93838957	rs182381042	A	G	-0.3831	0.0799	22.9896	1.63e-06	-0.0173243	0.0868442	0.841882
Colorectal cancer	CXCL6	12	111973358	rs597808	A	G	0.0655	0.0135	23.5405	1.22e-06	-0.0757726	0.00744796	2.6e-24
Colorectal cancer	CXCL6	4	74667328	rs74361503	T	C	-0.2873	0.027	113.225	1.93e-26	0.0142274	0.0181038	0.431939
Colorectal cancer	CXCL9	2	86977227	rs114033894	T	G	-0.2245	0.0488	21.1638	4.22e-06	-0.0291198	0.0308805	0.34569
Colorectal cancer	CXCL9	6	161256529	rs12191307	A	G	-0.1452	0.0197	54.3251	1.7e-13	0.000703346	0.0125449	0.955289
Colorectal cancer	CXCL9	7	48859798	rs142119726	T	C	0.2705	0.0551	24.1008	9.14e-07	0.0158458	0.0430143	0.712586
Colorectal cancer	CXCL9	5	19287867	rs145607633	T	C	0.0728	0.0154	22.3471	2.28e-06	-0.0105255	0.00979688	0.282654
Colorectal cancer	CXCL9	6	31423412	rs181816009	A	G	-0.1603	0.0342	21.9692	2.77e-06	-0.00606544	0.0495244	0.902524
Colorectal cancer	CXCL9	16	1803589	rs182152471	T	C	0.1861	0.0385	23.3653	1.34e-06	0.00618557	0.0247722	0.802821
Colorectal cancer	CXCL9	1	3823464	rs192119373	T	G	0.6177	0.1287	23.0355	1.59e-06	-0.186217	0.134471	0.16611
Colorectal cancer	CXCL9	12	111884608	rs3184504	T	C	0.1008	0.013	60.1221	8.92e-15	-0.0751466	0.00740011	3.15e-24
Colorectal cancer	CXCL9	2	242665455	rs35435997	A	G	0.0915	0.02	20.9306	4.76e-06	-0.0175701	0.0140567	0.21132
Colorectal cancer	CXCL9	4	76930776	rs4241577	A	C	-0.1419	0.0128	122.898	1.47e-28	-0.0207509	0.00852778	0.0149609
Colorectal cancer	CXCL9	10	107966626	rs61875680	A	G	-0.0758	0.0158	23.0157	1.61e-06	-0.0077077	0.0109179	0.480209
Colorectal cancer	CXCL9	20	20119931	rs62200304	A	C	-0.115	0.0244	22.2135	2.44e-06	0.0267704	0.0150111	0.0745259
Colorectal cancer	CXCL9	3	151541803	rs62272916	A	G	-0.0834	0.0176	22.4547	2.15e-06	0.0131394	0.0111074	0.236832
Colorectal cancer	CXCL9	7	29049949	rs656739	A	G	0.0562	0.0119	22.3038	2.33e-06	0.00170017	0.00774555	0.826258
Colorectal cancer	CXCL9	21	18734554	rs73194812	A	G	0.1821	0.0391	21.6903	3.2e-06	-0.0214807	0.0248867	0.38806
Colorectal cancer	CXCL9	21	45024252	rs73367822	T	C	-0.0588	0.0126	21.7778	3.06e-06	0.0437685	0.0139046	0.00164515
Colorectal cancer	CXCL9	20	2538467	rs73606147	A	C	0.2792	0.059	22.3937	2.22e-06	-0.0345527	0.0543818	0.525185
Colorectal cancer	CXCL9	2	204754353	rs7600322	T	C	0.057	0.0118	23.3338	1.36e-06	-0.021485	0.00734313	0.00343506
Colorectal cancer	CXCL9	6	161088918	rs783149	A	C	-0.0805	0.0144	31.2512	2.27e-08	-0.00689165	0.00982785	0.483155
Colorectal cancer	CXCL9	4	160574480	rs80348644	T	C	0.1546	0.0332	21.6842	3.21e-06	0.00116959	0.0218804	0.95737
Colorectal cancer	DNER	2	41864408	rs10191831	T	C	-0.0591	0.0125	22.354	2.27e-06	0.0297934	0.0140586	0.0340711
Colorectal cancer	DNER	18	3722038	rs1133851	A	G	-0.0664	0.0142	21.8655	2.92e-06	-0.00917366	0.00917465	0.317362
Colorectal cancer	DNER	12	31458615	rs116179073	T	C	-0.2481	0.0537	21.3454	3.84e-06	-0.00827049	0.0301355	0.783744
Colorectal cancer	DNER	4	103188709	rs13107325	T	C	0.1066	0.0233	20.9316	4.76e-06	0.0170692	0.0140278	0.223676
Colorectal cancer	DNER	14	69282887	rs194746	T	C	0.0528	0.0112	22.2245	2.43e-06	0.000737931	0.00808994	0.927321
Colorectal cancer	DNER	2	230256586	rs207671	A	G	0.1016	0.0117	75.4077	3.83e-18	0.000196039	0.00741593	0.978911
Colorectal cancer	DNER	21	42619544	rs2837988	A	C	0.0576	0.0118	23.8276	1.05e-06	0.0137956	0.00764787	0.0712544
Colorectal cancer	DNER	17	47247257	rs28689968	T	C	0.0918	0.0184	24.8914	6.07e-07	-0.000595069	0.0120988	0.960773
Colorectal cancer	DNER	2	230309360	rs35032874	T	G	0.132	0.0132	100	1.52e-23	-0.00425466	0.00842953	0.613747
Colorectal cancer	DNER	14	95752666	rs75685422	T	C	0.0879	0.0186	22.3332	2.29e-06	-0.014469	0.0130627	0.26801
Colorectal cancer	DNER	3	139639117	rs9289590	T	C	-0.0652	0.0142	21.0823	4.4e-06	0.0414849	0.0159847	0.00945107
Colorectal cancer	DNER	21	28101979	rs9967959	T	G	0.0718	0.0152	22.3132	2.32e-06	0.000213802	0.0105323	0.983804
Colorectal cancer	EN-RAGE	12	96571503	rs112956934	T	C	0.1884	0.0407	21.4276	3.67e-06	0.00677976	0.0270507	0.802099
Colorectal cancer	EN-RAGE	14	59990514	rs112988802	T	C	-0.1396	0.0293	22.7005	1.89e-06	-0.000290954	0.0318808	0.992718
Colorectal cancer	EN-RAGE	2	125135589	rs13384799	T	C	-0.0622	0.0133	21.8714	2.92e-06	-0.00853002	0.00815432	0.295527
Colorectal cancer	EN-RAGE	16	4602209	rs147302029	A	G	0.1806	0.0345	27.4029	1.65e-07	-0.0364246	0.0220034	0.0978428
Colorectal cancer	EN-RAGE	3	174824333	rs150015576	A	C	0.194	0.0423	21.034	4.51e-06	0.040984	0.0282713	0.147151
Colorectal cancer	EN-RAGE	22	18032226	rs174344	A	G	0.0617	0.0125	24.3641	7.97e-07	-0.00894666	0.00784413	0.254056
Colorectal cancer	EN-RAGE	4	12920594	rs2056031	T	C	-0.0604	0.0119	25.762	3.86e-07	-0.00816123	0.00747463	0.274896
Colorectal cancer	EN-RAGE	20	43028037	rs2425640	A	G	-0.0583	0.0123	22.4661	2.14e-06	-0.00281799	0.0078367	0.719155
Colorectal cancer	EN-RAGE	1	153337943	rs3014874	A	G	-0.1726	0.0137	158.723	2.15e-36	-0.00984742	0.00852397	0.247983
Colorectal cancer	EN-RAGE	8	123985708	rs3802266	A	G	0.0555	0.0118	22.1219	2.56e-06	-0.0040129	0.00741694	0.588476
Colorectal cancer	EN-RAGE	22	17406250	rs55783131	T	C	0.2064	0.0425	23.5853	1.19e-06	0.0263696	0.0247687	0.287041
Colorectal cancer	EN-RAGE	3	152573197	rs56268787	T	C	-0.0936	0.0203	21.2598	4.01e-06	-0.00881579	0.0125715	0.483147
Colorectal cancer	EN-RAGE	1	153390202	rs61803119	T	G	0.1501	0.0194	59.8629	1.02e-14	-0.00775367	0.012135	0.522855
Colorectal cancer	EN-RAGE	11	31879143	rs78800546	A	G	-0.2529	0.0534	22.4293	2.18e-06	-0.0908409	0.0386181	0.0186582
Colorectal cancer	FGF-19	12	91080475	rs10777251	A	G	-0.0767	0.0166	21.3489	3.83e-06	0.00758903	0.0236538	0.748333
Colorectal cancer	FGF-19	3	132162249	rs112126444	A	G	-0.0927	0.0199	21.6997	3.19e-06	-0.0137077	0.0123114	0.265531
Colorectal cancer	FGF-19	15	59188192	rs117398067	T	C	0.2583	0.0564	20.9745	4.65e-06	-0.0600678	0.0651589	0.356599
Colorectal cancer	FGF-19	6	168606201	rs12110436	T	C	-0.136	0.0297	20.9684	4.67e-06	0.0359012	0.0181751	0.0482342
Colorectal cancer	FGF-19	1	85295202	rs12407505	A	G	-0.1614	0.0352	21.0243	4.53e-06	-0.00613493	0.0220604	0.780938
Colorectal cancer	FGF-19	5	54847098	rs12520287	T	C	-0.1014	0.0221	21.0519	4.47e-06	0.0176008	0.0135245	0.19312
Colorectal cancer	FGF-19	4	39457617	rs13103023	A	G	0.0837	0.0124	45.5625	1.48e-11	0.00353663	0.00781745	0.650979
Colorectal cancer	FGF-19	12	76644195	rs142067135	A	G	-0.2295	0.0492	21.7588	3.09e-06	-0.0311014	0.0286453	0.277592
Colorectal cancer	FGF-19	7	17445553	rs145274424	T	C	0.1992	0.0421	22.388	2.23e-06	0.0382155	0.0256819	0.136742
Colorectal cancer	FGF-19	11	114495920	rs1671812	T	C	0.0621	0.0132	22.1327	2.54e-06	0.0261903	0.0143489	0.0679644
Colorectal cancer	FGF-19	13	85357827	rs17326790	T	C	0.2161	0.0471	21.0508	4.47e-06	0.0483514	0.0314832	0.124591
Colorectal cancer	FGF-19	11	5610048	rs191522330	T	C	0.2325	0.0488	22.699	1.89e-06	-0.0338919	0.0302423	0.262425
Colorectal cancer	FGF-19	19	5851801	rs2306969	A	G	0.0674	0.0141	22.8498	1.75e-06	0.0331777	0.00916006	0.000292341
Colorectal cancer	FGF-19	7	101569302	rs2906655	T	C	-0.0623	0.0135	21.2965	3.93e-06	0.00496951	0.00861711	0.56414
Colorectal cancer	FGF-19	9	84435749	rs35836706	A	G	0.2151	0.0456	22.2511	2.39e-06	0.0215332	0.0300378	0.473454
Colorectal cancer	FGF-19	19	49206172	rs516246	T	C	-0.1661	0.0118	198.141	5.31e-45	0.0337476	0.0074181	5.38e-06
Colorectal cancer	FGF-19	8	59382715	rs7005978	A	G	-0.1055	0.0123	73.569	9.72e-18	0.000826422	0.00771079	0.914648
Colorectal cancer	FGF-19	12	108147245	rs76708593	T	C	0.1024	0.0222	21.2762	3.98e-06	-0.0219256	0.0142444	0.123745
Colorectal cancer	FGF-19	9	18148302	rs79110990	A	G	0.073	0.0156	21.8976	2.88e-06	-0.00402199	0.00996905	0.686619
Colorectal cancer	FGF-19	1	100098055	rs834971	A	G	-0.0614	0.0128	23.01	1.61e-06	0.00789187	0.00811941	0.331062
Colorectal cancer	FGF-21	1	216837226	rs10495032	T	G	-0.1557	0.0318	23.973	9.77e-07	0.00608633	0.0189078	0.747533
Colorectal cancer	FGF-21	11	76480255	rs12290350	T	C	-0.0689	0.0145	22.5789	2.02e-06	0.0097357	0.00891848	0.274995
Colorectal cancer	FGF-21	2	27730940	rs1260326	T	C	0.1323	0.0119	123.602	1.03e-28	-0.0313653	0.00751507	3e-05
Colorectal cancer	FGF-21	7	73030175	rs13229619	A	G	-0.1609	0.0176	83.577	6.13e-20	0.0185171	0.0110835	0.0947826
Colorectal cancer	FGF-21	21	33860969	rs142603673	T	C	-0.2352	0.0455	26.7209	2.35e-07	0.00929646	0.0270194	0.730797
Colorectal cancer	FGF-21	1	203746507	rs145127946	A	G	-0.1747	0.036	23.5495	1.22e-06	0.00508402	0.0204159	0.803343
Colorectal cancer	FGF-21	12	47198899	rs2429473	A	C	-0.0812	0.0147	30.5125	3.32e-08	-0.00561688	0.00933897	0.547543
Colorectal cancer	FGF-21	5	55882435	rs4700382	T	C	-0.063	0.0136	21.4587	3.62e-06	-0.00755263	0.00837838	0.367353
Colorectal cancer	FGF-21	5	84356011	rs60277384	T	C	-0.0881	0.019	21.5003	3.54e-06	-0.00119876	0.0119761	0.920268
Colorectal cancer	FGF-21	8	9173209	rs7012637	A	G	-0.0605	0.012	25.4184	4.61e-07	0.00587505	0.00775152	0.448497
Colorectal cancer	FGF-21	18	72826607	rs72965996	A	G	-0.2215	0.0444	24.8875	6.08e-07	-0.0064694	0.0308865	0.834091
Colorectal cancer	FGF-21	3	11689679	rs7610704	T	C	-0.0568	0.012	22.4044	2.21e-06	0.0106273	0.00735951	0.148732
Colorectal cancer	FGF-21	19	49260677	rs838131	A	C	0.1627	0.013	156.635	6.15e-36	0.0272017	0.00807725	0.000758008
Colorectal cancer	FGF-23	16	83137317	rs11150539	T	C	-0.056	0.0119	22.1453	2.53e-06	-0.00273816	0.00743596	0.7127
Colorectal cancer	FGF-23	11	106531034	rs118177380	A	G	0.2362	0.0507	21.7042	3.18e-06	0.0594734	0.0313241	0.0576107
Colorectal cancer	FGF-23	6	81343345	rs12195292	A	G	-0.0768	0.0166	21.4046	3.72e-06	0.00551178	0.0106203	0.603772
Colorectal cancer	FGF-23	6	31175118	rs181409232	A	C	-0.2224	0.0479	21.5575	3.43e-06	-0.0349334	0.0774648	0.652019
Colorectal cancer	FGF-23	5	176814656	rs33921462	A	G	-0.0653	0.0135	23.3969	1.32e-06	-0.00282261	0.00837265	0.736025
Colorectal cancer	FGF-23	5	146629145	rs34551523	A	G	0.1704	0.0348	23.9762	9.75e-07	-0.028235	0.0226615	0.212784
Colorectal cancer	FGF-23	22	22238107	rs35590112	T	C	0.0803	0.0166	23.3999	1.32e-06	0.000605879	0.0183555	0.973668
Colorectal cancer	FGF-23	1	146522722	rs671205	T	C	0.0708	0.0136	27.1012	1.93e-07	-0.015462	0.00872093	0.0762331
Colorectal cancer	FGF-23	2	121962947	rs6753743	T	G	0.0941	0.0185	25.8723	3.65e-07	0.0149558	0.0120177	0.213323
Colorectal cancer	FGF-23	4	40142535	rs794007	T	C	0.0685	0.0144	22.6285	1.97e-06	-0.00378704	0.0160796	0.813807
Colorectal cancer	FGF-5	12	48680454	rs112790107	A	G	0.509	0.1062	22.9714	1.64e-06	-0.133828	0.0932806	0.151379
Colorectal cancer	FGF-5	4	81164723	rs1458038	T	C	0.5159	0.0126	1676.45	1e-300	0.00708206	0.0080712	0.380243
Colorectal cancer	FGF-5	6	39710570	rs305897	T	C	0.1185	0.0249	22.6484	1.95e-06	-0.0238737	0.0138959	0.0857902
Colorectal cancer	FGF-5	4	70058335	rs4326078	A	C	-0.0728	0.015	23.5548	1.21e-06	0.00351511	0.00874395	0.687681
Colorectal cancer	FGF-5	16	62005709	rs56391958	A	G	-0.1197	0.0249	23.1094	1.53e-06	0.00586766	0.0136693	0.667736
Colorectal cancer	FGF-5	13	62081113	rs73212350	A	G	0.0826	0.0169	23.8884	1.02e-06	-0.00563343	0.00996537	0.571869
Colorectal cancer	FGF-5	4	81544248	rs75936934	A	G	-0.3522	0.0524	45.1769	1.8e-11	0.0236813	0.0375405	0.528157
Colorectal cancer	FIt3L	18	70532840	rs10164255	T	G	0.0556	0.0121	21.1144	4.33e-06	0.000161594	0.00778142	0.983432
Colorectal cancer	FIt3L	11	108311965	rs11212636	A	G	-0.0772	0.0117	43.5374	4.16e-11	0.0152549	0.00745588	0.0407542
Colorectal cancer	FIt3L	9	94348687	rs12338549	T	C	-0.0851	0.0186	20.9331	4.76e-06	-0.000115668	0.0119814	0.992297
Colorectal cancer	FIt3L	5	6289394	rs1379304	T	C	0.0603	0.0127	22.5438	2.05e-06	-0.00354761	0.00800101	0.65748
Colorectal cancer	FIt3L	6	18758144	rs139721800	T	C	0.0959	0.0202	22.539	2.06e-06	0.00462051	0.0130536	0.723367
Colorectal cancer	FIt3L	11	62294309	rs141117375	T	C	-0.1519	0.0331	21.0601	4.45e-06	-0.0256174	0.0223833	0.252421
Colorectal cancer	FIt3L	20	4261712	rs142870956	T	C	-0.4307	0.0883	23.7919	1.07e-06	0.0169224	0.182428	0.926093
Colorectal cancer	FIt3L	19	49979398	rs17272847	A	G	0.1179	0.022	28.7199	8.36e-08	-0.0356688	0.0140736	0.0112627
Colorectal cancer	FIt3L	10	101403323	rs185979634	T	C	0.1483	0.0306	23.4876	1.26e-06	0.0722872	0.0334041	0.0304627
Colorectal cancer	FIt3L	2	65602149	rs1866051	T	C	-0.0746	0.0115	42.0806	8.76e-11	-0.0252028	0.00731128	0.000566628
Colorectal cancer	FIt3L	9	243950	rs192857133	T	C	0.1812	0.0386	22.0365	2.68e-06	-0.00166822	0.02325	0.9428
Colorectal cancer	FIt3L	4	55408999	rs218265	T	C	0.0833	0.016	27.105	1.93e-07	-0.00496655	0.0104644	0.635061
Colorectal cancer	FIt3L	1	159890969	rs55633025	A	G	0.0725	0.0129	31.5861	1.91e-08	-0.0271992	0.014528	0.0611804
Colorectal cancer	FIt3L	9	10640144	rs57191857	A	G	-0.1429	0.0299	22.8414	1.76e-06	0.0202501	0.0188848	0.283588
Colorectal cancer	FIt3L	3	170851052	rs61792394	A	G	-0.1569	0.0338	21.5483	3.45e-06	-0.00635979	0.0202254	0.753183
Colorectal cancer	FIt3L	6	77907355	rs6453962	T	C	-0.0559	0.0117	22.8272	1.77e-06	0.00204496	0.00734086	0.780573
Colorectal cancer	FIt3L	6	91008027	rs6925032	A	C	0.0676	0.0128	27.8916	1.28e-07	-0.0167804	0.0079556	0.0349223
Colorectal cancer	FIt3L	14	51156734	rs72681653	A	G	0.1302	0.0266	23.9584	9.84e-07	0.0286208	0.0198223	0.148776
Colorectal cancer	FIt3L	10	105351013	rs74722523	T	C	0.3529	0.076	21.5614	3.43e-06	-0.0361366	0.0526032	0.492105
Colorectal cancer	FIt3L	3	128381886	rs7624160	T	G	-0.1061	0.0119	79.4945	4.84e-19	-0.00829879	0.00750601	0.268891
Colorectal cancer	FIt3L	3	141150026	rs7625643	A	G	0.0611	0.0129	22.4338	2.18e-06	-0.0249957	0.0139996	0.074186
Colorectal cancer	FIt3L	13	28604007	rs76428106	T	C	-1.1019	0.0524	442.203	3.59e-98	0.0814628	0.037682	0.0306299
Colorectal cancer	FIt3L	5	1282319	rs7726159	A	C	-0.1191	0.0128	86.5772	1.34e-20	-0.0246164	0.00800911	0.00211529
Colorectal cancer	FIt3L	6	41985436	rs9381118	T	C	0.0643	0.0136	22.3534	2.27e-06	0.0138715	0.00834487	0.096457
Colorectal cancer	GDNF	6	134688249	rs112594435	T	C	0.1531	0.0333	21.1379	4.27e-06	0.038815	0.022076	0.0787056
Colorectal cancer	GDNF	5	37868088	rs11740708	A	G	-0.3888	0.0198	385.587	7.56e-86	-0.0427119	0.0126268	0.000717917
Colorectal cancer	GDNF	21	22101949	rs12329721	A	G	0.0862	0.0188	21.0232	4.54e-06	0.00325008	0.0124393	0.793881
Colorectal cancer	GDNF	12	98629454	rs138691533	A	G	0.2584	0.0539	22.983	1.63e-06	0.0348138	0.0366413	0.34205
Colorectal cancer	GDNF	17	1490782	rs35740453	A	G	-0.0718	0.0154	21.7374	3.13e-06	-0.0154539	0.0102851	0.132954
Colorectal cancer	GDNF	13	28147359	rs57104839	A	G	0.0915	0.0196	21.7937	3.04e-06	0.00446968	0.0125686	0.722124
Colorectal cancer	GDNF	3	36072052	rs62243355	T	C	-0.0981	0.0196	25.051	5.58e-07	-0.0320701	0.0122032	0.00858854
Colorectal cancer	GDNF	10	87694408	rs77671113	A	C	-0.1194	0.0208	32.952	9.45e-09	-0.00244933	0.0132817	0.853689
Colorectal cancer	GDNF	13	67293674	rs79953230	T	C	0.1918	0.042	20.8544	4.96e-06	-0.00344913	0.0271721	0.898991
Colorectal cancer	GDNF	17	14221290	rs9303102	T	G	0.2096	0.0453	21.4085	3.71e-06	-0.0254908	0.0295527	0.388383
Colorectal cancer	HGF	8	72362254	rs113903858	A	G	0.3666	0.0747	24.0848	9.22e-07	-0.007785	0.0406313	0.848055
Colorectal cancer	HGF	6	622484	rs115009171	A	G	0.4297	0.0934	21.1659	4.21e-06	0.086031	0.134143	0.521303
Colorectal cancer	HGF	1	83864840	rs138848271	T	C	-0.405	0.0832	23.6954	1.13e-06	0.0816222	0.0609275	0.180356
Colorectal cancer	HGF	4	31819358	rs183596950	A	G	-0.0699	0.0152	21.1479	4.25e-06	0.0581866	0.0376815	0.122547
Colorectal cancer	HGF	17	45959996	rs1986719	T	C	-0.1954	0.039	25.1027	5.44e-07	-0.0430248	0.0297416	0.148004
Colorectal cancer	HGF	20	6103587	rs2281532	T	C	-0.0698	0.0151	21.3677	3.79e-06	0.00646186	0.00947638	0.495308
Colorectal cancer	HGF	3	128064791	rs2737756	A	G	0.2047	0.0391	27.4083	1.65e-07	0.0181397	0.0243489	0.456278
Colorectal cancer	HGF	1	38949303	rs34219417	T	C	0.0992	0.0217	20.898	4.84e-06	0.0281999	0.0148253	0.0571518
Colorectal cancer	HGF	17	7014969	rs4290523	T	C	-0.0992	0.0217	20.898	4.84e-06	0.0181395	0.025348	0.474226
Colorectal cancer	HGF	14	65654346	rs57193877	T	C	0.1572	0.0311	25.5496	4.31e-07	0.0101761	0.0213027	0.632869
Colorectal cancer	HGF	7	81359051	rs5745687	T	C	-0.1943	0.0242	64.4636	9.83e-16	0.0121245	0.0151229	0.422708
Colorectal cancer	HGF	4	3452345	rs59950280	A	G	0.1219	0.0131	86.5894	1.34e-20	-0.00636906	0.00807518	0.430275
Colorectal cancer	HGF	2	108946178	rs6709159	A	G	0.0564	0.0114	24.4765	7.52e-07	0.00106742	0.00740084	0.885319
Colorectal cancer	HGF	19	58888317	rs8106345	A	G	0.0592	0.0127	21.7288	3.14e-06	0.0226157	0.0139482	0.104931
Colorectal cancer	HGF	19	42769693	rs851612	A	G	-0.1182	0.0257	21.1528	4.24e-06	-0.00807854	0.016585	0.626187
Colorectal cancer	IFN-gamma	11	110972327	rs140562194	T	C	0.4666	0.0897	27.0586	1.97e-07	-0.0190249	0.0407778	0.64082
Colorectal cancer	IFN-gamma	20	46408844	rs4810686	T	C	0.0671	0.0137	23.9885	9.69e-07	0.0145061	0.00746628	0.0520302
Colorectal cancer	IFN-gamma	10	130545142	rs61863416	A	G	0.136	0.0283	23.0943	1.54e-06	0.0481054	0.0167473	0.00407324
Colorectal cancer	IFN-gamma	21	37335521	rs62230781	A	G	0.2184	0.0403	29.3694	5.98e-08	-0.0334698	0.0221863	0.131406
Colorectal cancer	IFN-gamma	3	2921515	rs6442763	A	C	0.0648	0.014	21.4237	3.68e-06	-0.00754599	0.00769253	0.326617
Colorectal cancer	IFN-gamma	2	19234534	rs67101138	T	G	0.1461	0.0307	22.6477	1.95e-06	-0.00155131	0.0195943	0.936896
Colorectal cancer	IFN-gamma	17	26694861	rs704	A	G	-0.0635	0.0127	25	5.73e-07	-0.00727937	0.00738516	0.324292
Colorectal cancer	IFN-gamma	13	27473585	rs74903999	T	C	0.3485	0.0708	24.2292	8.55e-07	0.126347	0.0512255	0.0136443
Colorectal cancer	IL-10	5	19244332	rs10067443	T	C	-0.0753	0.0149	25.5398	4.33e-07	0.0116067	0.00920166	0.207176
Colorectal cancer	IL-10	1	206954566	rs12123181	A	G	-0.0996	0.0151	43.5076	4.22e-11	-0.0123948	0.00937394	0.186082
Colorectal cancer	IL-10	2	125939274	rs138203589	T	G	0.1937	0.0418	21.4737	3.59e-06	-0.0397613	0.0279402	0.154711
Colorectal cancer	IL-10	6	122709508	rs150408090	A	G	0.3666	0.0761	23.2068	1.45e-06	-0.0525192	0.0656452	0.423684
Colorectal cancer	IL-10	6	18825879	rs17654493	T	C	0.2951	0.0626	22.2223	2.43e-06	0.0492232	0.0341238	0.149165
Colorectal cancer	IL-10	2	201728383	rs188535859	T	C	-0.2351	0.0486	23.4009	1.32e-06	-0.0163426	0.0335899	0.62659
Colorectal cancer	IL-10	11	117864063	rs3135932	A	G	-0.1597	0.0154	107.54	3.39e-25	0.00356624	0.0101454	0.725204
Colorectal cancer	IL-10	2	173757986	rs3769274	A	G	0.0771	0.0162	22.6505	1.94e-06	-0.000375	0.0100173	0.970138
Colorectal cancer	IL-10	6	7880027	rs385697	T	C	0.0555	0.0119	21.7516	3.1e-06	0.00601815	0.00758249	0.427376
Colorectal cancer	IL-10	6	169465075	rs389239	A	G	-0.0574	0.0125	21.0865	4.39e-06	0.0228973	0.00794011	0.00392971
Colorectal cancer	IL-10	3	8954959	rs398518	A	G	-0.1293	0.0218	35.179	3.01e-09	-0.0128383	0.0141784	0.365207
Colorectal cancer	IL-10	1	87832695	rs4655953	A	G	0.0565	0.0121	21.8035	3.02e-06	-0.000827725	0.00782943	0.915805
Colorectal cancer	IL-10	8	61861039	rs66624860	T	C	0.0681	0.0143	22.6789	1.91e-06	-0.00186586	0.00839829	0.82418
Colorectal cancer	IL-10	6	32453163	rs67037615	T	C	-0.1528	0.0196	60.7763	6.39e-15	0.0100512	0.0122029	0.410129
Colorectal cancer	IL-10	4	185304872	rs72701782	A	G	0.0981	0.0211	21.6159	3.33e-06	0.00481976	0.0136184	0.723403
Colorectal cancer	IL-10	14	20318041	rs76932862	T	C	0.1401	0.0291	23.1788	1.48e-06	-0.0593787	0.0488313	0.223987
Colorectal cancer	IL-10RA	8	9104264	rs10091841	T	G	0.064	0.0135	22.4746	2.13e-06	0.0071876	0.00745926	0.335256
Colorectal cancer	IL-10RA	16	5247086	rs143313574	T	C	-0.3868	0.0841	21.1534	4.24e-06	-0.116793	0.0742676	0.115813
Colorectal cancer	IL-10RA	14	55005535	rs17832137	A	G	0.1676	0.0343	23.8759	1.03e-06	-0.0330061	0.0190209	0.0826963
Colorectal cancer	IL-10RA	6	78703747	rs180893431	A	C	0.4057	0.0865	21.9977	2.73e-06	0.111363	0.0637624	0.0807192
Colorectal cancer	IL-10RA	5	154443639	rs286605	T	G	0.0623	0.0131	22.6169	1.98e-06	0.0065432	0.00744981	0.379778
Colorectal cancer	IL-10RA	11	117864063	rs3135932	A	G	-0.0844	0.0168	25.2387	5.07e-07	0.00356624	0.0101454	0.725204
Colorectal cancer	IL-10RA	3	158540291	rs41272625	T	G	0.082	0.0179	20.9856	4.63e-06	0.00168672	0.0100407	0.866592
Colorectal cancer	IL-10RA	1	56566352	rs6670799	A	G	-0.1247	0.0252	24.4868	7.48e-07	-0.00678013	0.0136802	0.620166
Colorectal cancer	IL-10RA	10	18335103	rs80137559	T	C	0.2347	0.0511	21.0952	4.37e-06	0.0212477	0.0273648	0.437477
Colorectal cancer	IL10RB	7	25740142	rs111850948	A	G	-0.0843	0.0181	21.6919	3.2e-06	-0.0165232	0.0108616	0.1282
Colorectal cancer	IL10RB	1	228433772	rs112798338	T	C	0.1926	0.0411	21.9598	2.78e-06	0.0196923	0.0268374	0.463093
Colorectal cancer	IL10RB	1	212796908	rs114288486	T	C	0.1449	0.0311	21.7078	3.17e-06	-0.0246946	0.0206044	0.230717
Colorectal cancer	IL10RB	3	4275803	rs1153572	T	C	-0.0548	0.0119	21.2064	4.12e-06	0.00111627	0.00740197	0.880128
Colorectal cancer	IL10RB	2	176630651	rs116315732	T	C	0.1988	0.0402	24.4557	7.6e-07	-0.0492175	0.0273707	0.0721481
Colorectal cancer	IL10RB	1	179682087	rs142421172	A	G	0.208	0.031	45.0198	1.95e-11	-0.0255242	0.0364616	0.483908
Colorectal cancer	IL10RB	20	39437913	rs149156511	A	G	0.2066	0.0444	21.6518	3.27e-06	-0.00426655	0.0305019	0.888756
Colorectal cancer	IL10RB	10	71477178	rs192325200	A	G	-0.2327	0.0505	21.2329	4.07e-06	0.00479521	0.0380547	0.899725
Colorectal cancer	IL10RB	21	34659396	rs2266590	A	G	-0.4105	0.0108	1444.7	4.06E-316	-0.00468497	0.00738201	0.525659
Colorectal cancer	IL10RB	6	41174158	rs34361138	A	G	0.0532	0.0113	22.1649	2.5e-06	0.00593772	0.00740596	0.422698
Colorectal cancer	IL10RB	16	13209083	rs55780441	T	C	0.1783	0.0348	26.2509	3e-07	-0.000883135	0.022547	0.968756
Colorectal cancer	IL10RB	21	34634808	rs6517157	T	C	0.1509	0.0251	36.1436	1.83e-09	-0.0271319	0.0149079	0.0687636
Colorectal cancer	IL10RB	10	103937244	rs6584485	T	C	0.0743	0.0161	21.2974	3.93e-06	0.00403706	0.0100377	0.687543
Colorectal cancer	IL10RB	21	34510084	rs75710908	A	G	0.1586	0.0341	21.632	3.3e-06	0.0480488	0.0232103	0.0384385
Colorectal cancer	IL10RB	2	43150924	rs7574167	A	G	0.0637	0.0135	22.2644	2.38e-06	-0.0161823	0.0170614	0.342888
Colorectal cancer	IL10RB	9	136121303	rs7855466	T	C	0.0861	0.0169	25.9557	3.49e-07	-0.0107499	0.0104303	0.302709
Colorectal cancer	IL10RB	4	119751261	rs9685374	A	G	-0.0618	0.0134	21.27	3.99e-06	-0.00900067	0.00841441	0.284766
Colorectal cancer	IL-12B	11	47378396	rs10769256	T	C	0.0585	0.0123	22.6205	1.97e-06	-0.0159196	0.00752243	0.0343206
Colorectal cancer	IL-12B	12	111910219	rs10774625	A	G	0.131	0.0131	100	1.52e-23	-0.0726347	0.00741067	1.11e-22
Colorectal cancer	IL-12B	3	5019936	rs1110261	A	G	0.0843	0.0148	32.4438	1.23e-08	0.00598933	0.00915436	0.512945
Colorectal cancer	IL-12B	3	188121263	rs12639588	A	G	-0.2517	0.0117	462.801	1.18e-102	-0.00812966	0.00737718	0.270462
Colorectal cancer	IL-12B	12	17170299	rs138057078	A	G	-0.1687	0.0353	22.8392	1.76e-06	0.0448031	0.0225097	0.0465477
Colorectal cancer	IL-12B	3	171348710	rs148549227	T	C	0.1088	0.0228	22.7713	1.82e-06	0.0337754	0.0255357	0.185944
Colorectal cancer	IL-12B	6	31154493	rs3130510	A	G	0.1155	0.014	68.0625	1.58e-16	0.0533912	0.00868256	7.78e-10
Colorectal cancer	IL-12B	11	96026074	rs539598	T	C	-0.0672	0.0129	27.1368	1.9e-07	-0.0055047	0.00808149	0.495777
Colorectal cancer	IL-12B	12	121221763	rs568297	T	C	-0.0699	0.0122	32.8273	1.01e-08	0.0110746	0.00769054	0.149859
Colorectal cancer	IL-12B	12	56446766	rs61938962	T	C	0.0713	0.0125	32.5356	1.17e-08	-0.00121512	0.0078338	0.876732
Colorectal cancer	IL-12B	5	158847071	rs6870256	T	C	0.0725	0.0119	37.1178	1.11e-09	0.00536583	0.00745076	0.471419
Colorectal cancer	IL-12B	7	6408796	rs6968201	T	G	-0.0622	0.0119	27.3204	1.72e-07	-0.00981369	0.00740479	0.185066
Colorectal cancer	IL-12B	22	37881211	rs73416208	A	G	-0.1477	0.0246	36.0488	1.92e-09	0.0192677	0.0157041	0.219853
Colorectal cancer	IL-12B	13	28604007	rs76428106	T	C	-0.3406	0.0535	40.5305	1.94e-10	0.0814628	0.037682	0.0306299
Colorectal cancer	IL-12B	15	80260554	rs8026767	A	G	-0.0743	0.0132	31.6833	1.81e-08	0.00623841	0.00843707	0.459661
Colorectal cancer	IL-12B	14	68753593	rs911263	T	C	0.0781	0.0128	37.2291	1.05e-09	-0.0101017	0.00880424	0.251231
Colorectal cancer	IL-13	3	143068250	rs10446322	A	G	0.064	0.0132	23.5078	1.24e-06	0.0101473	0.00744653	0.172979
Colorectal cancer	IL-13	1	162878651	rs10917637	A	G	0.0692	0.0136	25.8901	3.61e-07	-0.00243826	0.00769763	0.75143
Colorectal cancer	IL-13	10	3623961	rs11251952	A	G	-0.1845	0.0397	21.5979	3.36e-06	0.0498549	0.0267847	0.0626993
Colorectal cancer	IL-13	4	40938582	rs13119159	A	G	0.0739	0.0132	31.343	2.16e-08	0.00168559	0.00732706	0.818053
Colorectal cancer	IL-13	13	41810092	rs141726773	T	C	0.2093	0.0446	22.0226	2.69e-06	-0.00586216	0.0271831	0.829257
Colorectal cancer	IL-13	15	57830694	rs55924857	T	C	-0.0934	0.0183	26.049	3.33e-07	-0.00388666	0.0103717	0.707857
Colorectal cancer	IL-13	16	79977921	rs59235092	A	G	0.2122	0.0439	23.3648	1.34e-06	-0.0139957	0.0247102	0.571127
Colorectal cancer	IL-13	7	154418309	rs76219628	A	G	0.169	0.0357	22.4097	2.2e-06	-0.00745793	0.019645	0.704216
Colorectal cancer	IL-13	3	123702960	rs9881117	A	G	-0.0656	0.0141	21.6456	3.28e-06	-0.00345721	0.00801212	0.666106
Colorectal cancer	IL-15RA	9	1673918	rs10125254	A	C	0.0651	0.0138	22.2538	2.39e-06	0.00822218	0.00744378	0.269346
Colorectal cancer	IL-15RA	8	27696981	rs117428573	A	C	-0.3132	0.0684	20.9668	4.67e-06	-0.0303802	0.0309691	0.326601
Colorectal cancer	IL-15RA	21	15303777	rs117484888	A	G	0.3794	0.0799	22.5476	2.05e-06	0.00327815	0.0698845	0.962586
Colorectal cancer	IL-15RA	11	37594094	rs145793996	A	G	-0.2278	0.0492	21.4377	3.66e-06	-0.0194818	0.0285852	0.495534
Colorectal cancer	IL-15RA	8	79506727	rs151041734	T	C	-0.3825	0.0746	26.2897	2.94e-07	0.0415928	0.0372673	0.264394
Colorectal cancer	IL-15RA	10	6002368	rs2228059	T	G	0.3692	0.0127	845.115	8.39e-186	-0.00373313	0.00751477	0.61935
Colorectal cancer	IL-15RA	21	39896592	rs2836464	A	G	0.0796	0.0169	22.1847	2.48e-06	0.00277912	0.00992695	0.779511
Colorectal cancer	IL-15RA	18	12175379	rs4459616	T	C	0.14	0.0294	22.6757	1.92e-06	-0.011744	0.0288348	0.683798
Colorectal cancer	IL-15RA	9	136154304	rs649129	T	C	-0.0726	0.0158	21.1134	4.33e-06	0.0161256	0.00891275	0.0704078
Colorectal cancer	IL-15RA	12	111932800	rs7137828	T	C	-0.0748	0.0133	31.6301	1.87e-08	0.0754639	0.00742459	2.87e-24
Colorectal cancer	IL-15RA	10	6009462	rs7898286	T	G	-0.1967	0.0135	212.296	4.34e-48	0.00100778	0.00754581	0.893754
Colorectal cancer	IL-15RA	6	32560501	rs9270551	A	G	0.0749	0.0153	23.9652	9.81e-07	0.0363371	0.00873591	3.19e-05
Colorectal cancer	IL-17A	3	63484616	rs115193412	T	C	0.1688	0.0349	23.3934	1.32e-06	0.0178806	0.0205257	0.383682
Colorectal cancer	IL-17A	16	8011846	rs12599620	T	C	-0.0726	0.0153	22.516	2.08e-06	-0.0140977	0.00861293	0.101671
Colorectal cancer	IL-17A	3	189579511	rs17448036	A	G	-0.0585	0.0128	20.8878	4.87e-06	-0.00907775	0.00737539	0.218391
Colorectal cancer	IL-17A	17	2272057	rs2429911	T	C	0.2309	0.0486	22.5723	2.02e-06	-0.0262654	0.0269053	0.328956
Colorectal cancer	IL-17A	7	6380998	rs28852438	A	G	-0.068	0.0148	21.1103	4.34e-06	0.0148547	0.00823098	0.0711176
Colorectal cancer	IL-17A	1	96622380	rs33998516	A	C	-0.0802	0.0164	23.9145	1.01e-06	-0.00665018	0.00922909	0.471176
Colorectal cancer	IL-17A	10	67955765	rs34557923	T	G	0.2446	0.0517	22.3837	2.23e-06	0.0171052	0.0277513	0.537648
Colorectal cancer	IL-17A	9	91976386	rs4877075	A	G	0.0908	0.0192	22.365	2.25e-06	-0.0149268	0.0108843	0.170249
Colorectal cancer	IL-17A	2	13468626	rs75788494	T	C	-0.2432	0.0525	21.459	3.61e-06	-0.055688	0.033794	0.0993802
Colorectal cancer	IL-17A	9	27215497	rs77529534	T	C	-0.1279	0.0272	22.1107	2.57e-06	-0.0141573	0.0162636	0.384031
Colorectal cancer	IL-17A	12	118130693	rs77595989	T	G	0.1696	0.0371	20.898	4.84e-06	-0.0108	0.0215214	0.615788
Colorectal cancer	IL-17C	4	24758319	rs1072074	A	G	-0.0649	0.0141	21.1861	4.17e-06	-0.00119211	0.00908986	0.895659
Colorectal cancer	IL-17C	13	44396409	rs10870773	A	G	-0.0816	0.0171	22.7713	1.82e-06	-0.00797034	0.00969004	0.410776
Colorectal cancer	IL-17C	4	152291909	rs11931996	T	C	-0.1219	0.0262	21.6474	3.28e-06	0.0221601	0.0154565	0.151654
Colorectal cancer	IL-17C	1	242536005	rs12092228	T	G	0.1508	0.0327	21.267	4e-06	-0.0138509	0.0324391	0.669393
Colorectal cancer	IL-17C	13	96638651	rs12863903	T	C	-0.0857	0.018	22.6682	1.93e-06	-0.00151742	0.00994397	0.878716
Colorectal cancer	IL-17C	14	102333234	rs12895022	T	C	0.1091	0.0236	21.371	3.78e-06	-0.005888	0.0145504	0.685725
Colorectal cancer	IL-17C	2	239715033	rs149756404	A	C	-0.2749	0.0524	27.5224	1.55e-07	-0.00356776	0.0274166	0.896462
Colorectal cancer	IL-17C	16	88684495	rs17700884	T	G	-0.105	0.0136	59.6075	1.16e-14	-0.0053022	0.00780729	0.497053
Colorectal cancer	IL-17C	5	107423766	rs59356989	A	G	-0.0882	0.0177	24.8308	6.26e-07	0.00276677	0.0103319	0.788861
Colorectal cancer	IL-17C	5	174836306	rs72815428	T	C	-0.1673	0.0366	20.8944	4.85e-06	-0.016286	0.0211193	0.44062
Colorectal cancer	IL-17C	5	174179760	rs75246422	T	C	-0.0951	0.0201	22.3856	2.23e-06	-0.00844832	0.0115164	0.463197
Colorectal cancer	IL-17C	2	136675328	rs77654242	T	G	-0.2174	0.0469	21.4869	3.56e-06	-0.0490637	0.0249369	0.0491236
Colorectal cancer	IL-18	9	20069041	rs112338272	A	C	-0.1954	0.0425	21.1384	4.27e-06	-0.0268837	0.0263979	0.308488
Colorectal cancer	IL-18	4	121893301	rs12648080	A	G	0.072	0.0146	24.3198	8.16e-07	-0.00131555	0.00933854	0.88797
Colorectal cancer	IL-18	2	126751021	rs12711729	T	C	-0.0702	0.0153	21.0519	4.47e-06	0.00403008	0.00855786	0.637697
Colorectal cancer	IL-18	16	54161464	rs148504635	A	C	0.2532	0.0525	23.26	1.42e-06	0.0114772	0.0414101	0.781657
Colorectal cancer	IL-18	5	68682536	rs17229943	A	C	-0.16	0.0267	35.9102	2.07e-09	-0.031831	0.0179071	0.0754753
Colorectal cancer	IL-18	19	5344989	rs2108621	T	C	0.0581	0.0126	21.2623	4.01e-06	0.00966633	0.00777102	0.213539
Colorectal cancer	IL-18	11	112433719	rs35495214	T	C	0.1374	0.0291	22.294	2.34e-06	-0.00827238	0.0185022	0.6548
Colorectal cancer	IL-18	2	32489851	rs385076	T	C	-0.1857	0.0123	227.936	1.68e-51	0.00803795	0.00780736	0.303229
Colorectal cancer	IL-18	6	38300402	rs4140444	A	G	0.2157	0.0461	21.8927	2.88e-06	0.0593667	0.0296874	0.0455293
Colorectal cancer	IL-18	11	86685696	rs55858715	T	G	-0.117	0.0254	21.218	4.1e-06	0.00369695	0.0145348	0.799224
Colorectal cancer	IL-18	7	155637974	rs56836641	T	C	-0.163	0.0301	29.3253	6.12e-08	-0.023775	0.0201132	0.237182
Colorectal cancer	IL-18	11	112025306	rs5744249	A	C	0.2039	0.0135	228.122	1.53e-51	0.0139527	0.00853094	0.101936
Colorectal cancer	IL-18	11	105060888	rs60235102	T	C	0.1154	0.0225	26.3055	2.91e-07	0.0301469	0.0144467	0.0369099
Colorectal cancer	IL-18	7	11104167	rs67424072	T	G	-0.082	0.0165	24.6979	6.71e-07	-0.00165425	0.0100745	0.869572
Colorectal cancer	IL-18	18	28763724	rs77994606	A	G	-0.2314	0.0472	24.0349	9.46e-07	0.0123148	0.0289822	0.670903
Colorectal cancer	IL-18R1	2	102242037	rs115232861	T	C	-0.3209	0.0313	105.112	1.15e-24	0.00531767	0.0202997	0.793354
Colorectal cancer	IL-18R1	10	61379709	rs117195704	A	G	-0.1505	0.0313	23.1198	1.52e-06	-0.00622725	0.0199306	0.754701
Colorectal cancer	IL-18R1	17	64361924	rs117524772	A	C	0.2911	0.0451	41.6612	1.09e-10	-0.0427741	0.0268637	0.111325
Colorectal cancer	IL-18R1	3	58414784	rs35021151	A	G	-0.1646	0.0342	23.1637	1.49e-06	0.0109614	0.0208134	0.598435
Colorectal cancer	IL-18R1	20	51194941	rs35679975	T	C	0.0726	0.0149	23.7411	1.1e-06	0.0174484	0.00951201	0.0666011
Colorectal cancer	IL-18R1	3	79589418	rs62257659	A	G	-0.2015	0.042	23.0171	1.61e-06	0.000310477	0.0240696	0.989708
Colorectal cancer	IL-18R1	2	104759119	rs6742007	A	C	0.0962	0.0182	27.9388	1.25e-07	0.010053	0.0125534	0.423235
Colorectal cancer	IL-18R1	14	94854041	rs7149605	A	G	0.1075	0.0203	28.043	1.19e-07	-0.0250932	0.0140582	0.0742694
Colorectal cancer	IL-18R1	2	103166288	rs75366565	T	C	-0.401	0.0142	797.466	1.92e-175	-0.00598677	0.00917604	0.51412
Colorectal cancer	IL-18R1	3	146882115	rs78199195	A	G	-0.0956	0.0196	23.7905	1.07e-06	0.024819	0.0120961	0.0401874
Colorectal cancer	IL-18R1	2	102912664	rs951774	A	C	0.5719	0.0148	1493.2	1e-300	-0.0132294	0.01021	0.195068
Colorectal cancer	IL-1 alpha	7	89060931	rs10233998	T	G	0.131	0.0286	20.9802	4.64e-06	0.0223786	0.0148496	0.131806
Colorectal cancer	IL-1 alpha	1	116784131	rs115494443	A	G	0.2658	0.0565	22.1316	2.55e-06	-0.0532868	0.0337413	0.114273
Colorectal cancer	IL-1 alpha	2	170964850	rs115602471	T	C	0.2215	0.0469	22.305	2.33e-06	-0.0377602	0.0264489	0.153388
Colorectal cancer	IL-1 alpha	17	32073614	rs117537822	T	C	0.2176	0.0439	24.5691	7.17e-07	-0.0083369	0.0266816	0.754692
Colorectal cancer	IL-1 alpha	18	308555	rs11878153	A	G	0.1116	0.0221	25.5002	4.42e-07	0.013459	0.0136224	0.323152
Colorectal cancer	IL-1 alpha	1	105113404	rs12047801	T	C	0.0783	0.0171	20.9668	4.67e-06	-0.00487028	0.00976274	0.617875
Colorectal cancer	IL-1 alpha	12	114539621	rs4767214	T	C	0.062	0.013	22.7456	1.85e-06	0.00567237	0.00734105	0.439704
Colorectal cancer	IL-1 alpha	11	118755738	rs523604	A	G	0.0754	0.0142	28.1946	1.1e-07	-0.0051902	0.00760775	0.495096
Colorectal cancer	IL-1 alpha	17	53509585	rs61098036	A	G	-0.0856	0.0187	20.9539	4.7e-06	-0.0050926	0.0190393	0.789101
Colorectal cancer	IL-1 alpha	12	103893494	rs7138689	T	G	0.0961	0.0208	21.3462	3.83e-06	-0.0105484	0.0124228	0.395815
Colorectal cancer	IL-1 alpha	6	32603879	rs9272305	A	C	-0.2444	0.0462	27.9846	1.22e-07	-0.127	0.105204	0.227362
Colorectal cancer	IL-2	10	67202938	rs10996419	T	C	-0.1222	0.0259	22.2609	2.38e-06	0.0162584	0.0153224	0.288651
Colorectal cancer	IL-2	3	12396234	rs142641125	T	C	0.2095	0.0419	25	5.73e-07	0.0279673	0.0252881	0.26875
Colorectal cancer	IL-2	16	77431739	rs36006983	T	C	-0.0728	0.0153	22.6402	1.95e-06	9.09e-05	0.00835959	0.991328
Colorectal cancer	IL-2	5	35188802	rs4703508	T	C	-0.1216	0.026	21.8736	2.91e-06	-0.0116754	0.0146746	0.426254
Colorectal cancer	IL-2	4	138235156	rs6535212	T	G	-0.0646	0.0139	21.5991	3.36e-06	-0.00383082	0.00831497	0.645004
Colorectal cancer	IL-2	10	2293803	rs74852566	T	G	-0.1999	0.0431	21.5115	3.52e-06	-0.0300758	0.0262432	0.251778
Colorectal cancer	IL-2	3	137247468	rs75739108	T	C	0.1737	0.038	20.8945	4.85e-06	0.00260739	0.022675	0.908454
Colorectal cancer	IL-2	13	85868678	rs77832761	A	G	0.1922	0.0414	21.5529	3.44e-06	-0.00342028	0.0235332	0.884443
Colorectal cancer	IL-2	3	64865615	rs77853517	T	C	-0.1048	0.0217	23.324	1.37e-06	-0.00395246	0.0131335	0.763456
Colorectal cancer	IL-2	2	192579384	rs79419497	A	G	0.2016	0.0424	22.6073	1.99e-06	-0.048108	0.0223291	0.031201
Colorectal cancer	IL-2	4	34713434	rs79925007	T	G	0.1176	0.0255	21.2684	3.99e-06	-0.0163116	0.0158922	0.304709
Colorectal cancer	IL-20	2	52215130	rs114209791	A	G	-0.2134	0.046	21.5215	3.5e-06	0.0161952	0.0284028	0.568544
Colorectal cancer	IL-20	1	41433965	rs114363239	T	C	-0.2372	0.0487	23.7231	1.11e-06	-0.0309253	0.0287704	0.28242
Colorectal cancer	IL-20	16	80689313	rs117977288	T	G	-0.1546	0.0316	23.9356	9.96e-07	-0.00585069	0.0199758	0.769607
Colorectal cancer	IL-20	4	133183457	rs12498781	A	G	0.0635	0.0137	21.4836	3.57e-06	-0.00459119	0.00788209	0.560241
Colorectal cancer	IL-20	8	68839107	rs138771212	A	G	-0.3596	0.0778	21.3639	3.8e-06	0.113799	0.0606099	0.0604412
Colorectal cancer	IL-20	7	17753237	rs143181662	T	C	0.0719	0.0156	21.2426	4.05e-06	-0.0111592	0.0140901	0.428369
Colorectal cancer	IL-20	2	141913966	rs146918864	T	C	-0.2551	0.0515	24.5362	7.29e-07	0.0500918	0.0334854	0.134672
Colorectal cancer	IL-20	11	100596026	rs188205021	T	C	-0.222	0.0427	27.0303	2e-07	0.0304768	0.0236526	0.197565
Colorectal cancer	IL-20	15	23769949	rs28542561	T	C	-0.1753	0.0372	22.2064	2.45e-06	-0.0264316	0.0204066	0.195235
Colorectal cancer	IL-20	7	54991055	rs6952803	A	G	0.2776	0.0597	21.6217	3.32e-06	-0.0291298	0.0298473	0.329083
Colorectal cancer	IL-20	1	9746065	rs72633862	T	G	-0.1722	0.0376	20.9745	4.65e-06	0.0291788	0.0232435	0.20935
Colorectal cancer	IL-20	14	21169862	rs72659995	T	C	-0.1232	0.0267	21.2911	3.95e-06	0.00215062	0.0164251	0.895826
Colorectal cancer	IL-20RA	8	139987300	rs113153423	A	G	0.1913	0.0407	22.0923	2.6e-06	-0.0104399	0.0213422	0.624724
Colorectal cancer	IL-20RA	8	35154239	rs11987533	A	G	0.1171	0.0198	34.9771	3.34e-09	0.00593653	0.0108156	0.583082
Colorectal cancer	IL-20RA	8	79840734	rs12056343	T	G	-0.0761	0.0166	21.0161	4.55e-06	-0.0421164	0.0172908	0.0148602
Colorectal cancer	IL-20RA	5	46131995	rs143067549	T	C	-0.4166	0.091	20.9583	4.69e-06	0.0431551	0.0475713	0.364319
Colorectal cancer	IL-20RA	17	59389022	rs149111746	A	G	0.2357	0.0511	21.2754	3.98e-06	0.0180856	0.0306974	0.555755
Colorectal cancer	IL-20RA	5	154577444	rs59446445	A	G	0.1741	0.038	20.9909	4.61e-06	-0.0406252	0.0221651	0.0668259
Colorectal cancer	IL-20RA	6	158071161	rs6920753	A	G	-0.0664	0.0144	21.2623	4.01e-06	0.00229953	0.00801354	0.774146
Colorectal cancer	IL-20RA	16	14288564	rs72785422	T	C	0.0897	0.0195	21.16	4.22e-06	-0.00606498	0.0119574	0.612004
Colorectal cancer	IL-22RA1	21	42295154	rs117263973	A	G	0.3467	0.0752	21.2555	4.02e-06	-0.104881	0.077033	0.173355
Colorectal cancer	IL-22RA1	10	44669337	rs12240324	A	G	0.2203	0.047	21.9702	2.77e-06	-0.0136917	0.0291809	0.638926
Colorectal cancer	IL-22RA1	8	87485765	rs13257574	T	C	0.2714	0.0584	21.597	3.36e-06	0.00503159	0.0394755	0.898575
Colorectal cancer	IL-22RA1	4	26143082	rs1473089	A	C	0.2679	0.0561	22.8045	1.79e-06	-0.0812609	0.0339558	0.016705
Colorectal cancer	IL-22RA1	14	62394907	rs17256492	T	C	-0.0751	0.0162	21.4907	3.56e-06	-0.00130327	0.00990604	0.89533
Colorectal cancer	IL-22RA1	9	117667449	rs3181361	T	C	0.27	0.0582	21.5219	3.5e-06	-0.0130156	0.0310177	0.674765
Colorectal cancer	IL-22RA1	8	81502336	rs56282088	A	G	0.2815	0.0571	24.3044	8.23e-07	-0.00594781	0.0311369	0.848509
Colorectal cancer	IL-22RA1	14	94197473	rs7158900	A	G	-0.0674	0.0138	23.854	1.04e-06	-0.00494224	0.00825774	0.549508
Colorectal cancer	IL-22RA1	4	157031745	rs75590335	A	G	0.1722	0.037	21.6602	3.25e-06	0.00875493	0.0214942	0.683776
Colorectal cancer	IL-22RA1	2	85320044	rs78594373	T	C	-0.1271	0.0273	21.6753	3.23e-06	0.00581517	0.014057	0.679105
Colorectal cancer	IL-24	10	6122343	rs11256610	A	G	0.3005	0.0641	21.9772	2.76e-06	-0.00650127	0.0343565	0.849913
Colorectal cancer	IL-24	1	18931322	rs116790447	T	C	0.1729	0.0371	21.7191	3.16e-06	0.0133056	0.0408596	0.744696
Colorectal cancer	IL-24	14	97741799	rs117613902	A	G	-0.3	0.0657	20.8503	4.97e-06	0.0537933	0.0392527	0.170552
Colorectal cancer	IL-24	21	26067535	rs143986178	A	G	0.2969	0.0644	21.2544	4.02e-06	-0.0472198	0.0368257	0.199754
Colorectal cancer	IL-24	7	155623090	rs167018	A	G	0.0657	0.0136	23.3374	1.36e-06	0.00279851	0.00763209	0.71386
Colorectal cancer	IL-24	5	149232308	rs2341294	A	G	-0.1318	0.028	22.1572	2.51e-06	-0.022986	0.0276726	0.406176
Colorectal cancer	IL-24	1	236592040	rs36183478	T	C	0.0815	0.0172	22.4522	2.15e-06	0.0151495	0.0205729	0.461498
Colorectal cancer	IL-24	16	49575164	rs60306270	A	G	-0.0886	0.0191	21.5179	3.51e-06	-0.0182568	0.0107198	0.0885515
Colorectal cancer	IL-24	22	48661109	rs73169406	A	G	0.111	0.0207	28.7545	8.22e-08	-0.0084852	0.0117306	0.469473
Colorectal cancer	IL-2RB	2	171243489	rs115890206	A	G	0.232	0.0502	21.3584	3.81e-06	-0.0588043	0.0307121	0.0555313
Colorectal cancer	IL-2RB	4	136755243	rs116007066	A	G	-0.2101	0.0441	22.6973	1.9e-06	0.0233327	0.0229651	0.309627
Colorectal cancer	IL-2RB	15	84665328	rs11630708	T	C	-0.2102	0.0443	22.5143	2.09e-06	0.00999753	0.0281481	0.722458
Colorectal cancer	IL-2RB	17	4507431	rs117538197	T	C	0.1213	0.0261	21.5993	3.36e-06	-0.0173794	0.0159303	0.275287
Colorectal cancer	IL-2RB	2	31896839	rs13001788	T	C	0.2769	0.0557	24.7136	6.65e-07	-0.141277	0.0782816	0.0711181
Colorectal cancer	IL-2RB	11	40470032	rs141460846	T	C	-0.2471	0.0535	21.3323	3.86e-06	-0.0103472	0.0311461	0.739726
Colorectal cancer	IL-2RB	4	108118301	rs17549820	T	C	0.0631	0.0129	23.9265	1e-06	0.00209373	0.00741435	0.777645
Colorectal cancer	IL-2RB	12	111592380	rs2157876	T	G	-0.1133	0.0239	22.4732	2.13e-06	0.0494576	0.013475	0.000242239
Colorectal cancer	IL-2RB	11	36198233	rs34246740	T	C	-0.0721	0.0156	21.361	3.8e-06	0.00434502	0.00869964	0.617464
Colorectal cancer	IL-2RB	6	131393771	rs9321271	A	C	-0.157	0.0325	23.3363	1.36e-06	0.00452887	0.0186376	0.808009
Colorectal cancer	IL-2RB	16	80775714	rs9921181	A	G	-0.0606	0.0128	22.4143	2.2e-06	-0.00354658	0.00746734	0.634826
Colorectal cancer	IL-33	21	40484010	rs1013434	T	C	-0.0732	0.0158	21.4639	3.61e-06	-0.00782044	0.0100365	0.435862
Colorectal cancer	IL-33	19	14299739	rs10415966	A	C	-0.1184	0.0233	25.8221	3.74e-07	0.0182666	0.0143567	0.203254
Colorectal cancer	IL-33	18	73359115	rs112495884	A	G	0.3432	0.0748	21.0519	4.47e-06	-0.0476864	0.0583089	0.413458
Colorectal cancer	IL-33	16	79491576	rs13336496	A	C	0.0936	0.0203	21.2598	4.01e-06	-0.00124767	0.0113073	0.912138
Colorectal cancer	IL-33	8	87995921	rs66755903	A	G	-0.0752	0.0162	21.5479	3.45e-06	0.0154528	0.00902424	0.0868287
Colorectal cancer	IL-33	12	96439814	rs78455659	A	G	0.1259	0.0273	21.268	3.99e-06	0.0139705	0.0160555	0.384225
Colorectal cancer	IL-33	15	66970271	rs8042883	T	C	-0.0681	0.0135	25.4464	4.55e-07	0.0017527	0.00739621	0.812678
Colorectal cancer	IL-4	10	34284406	rs116963481	A	G	0.2805	0.0592	22.4503	2.16e-06	-0.0133045	0.035587	0.70851
Colorectal cancer	IL-4	8	22649912	rs11989681	A	G	0.0678	0.0136	24.8532	6.19e-07	-0.00975347	0.00750854	0.19395
Colorectal cancer	IL-4	15	79066932	rs12900168	A	G	0.0716	0.0152	22.1891	2.47e-06	-0.00792084	0.00804545	0.324864
Colorectal cancer	IL-4	4	40156881	rs13130198	A	G	-0.0773	0.0159	23.6355	1.16e-06	0.0143717	0.00893337	0.107667
Colorectal cancer	IL-4	2	107668175	rs13418255	A	G	0.0701	0.0153	20.992	4.61e-06	0.0107638	0.00857088	0.209166
Colorectal cancer	IL-4	9	117036047	rs1490743	T	G	-0.1338	0.0278	23.1645	1.49e-06	-0.00363244	0.0144507	0.801529
Colorectal cancer	IL-4	1	243071390	rs2502347	T	C	-0.077	0.0167	21.2593	4.01e-06	-0.00470101	0.00910006	0.605441
Colorectal cancer	IL-4	8	119274249	rs4876407	T	G	-0.1391	0.0299	21.6427	3.28e-06	0.00643201	0.0178811	0.719064
Colorectal cancer	IL-4	4	185535085	rs6552795	T	G	0.0753	0.0157	23.0033	1.62e-06	-0.0191507	0.0138949	0.168124
Colorectal cancer	IL-4	10	6800809	rs75610895	T	C	-0.2354	0.045	27.3645	1.68e-07	-0.00117668	0.0236254	0.960277
Colorectal cancer	IL-5	9	132281601	rs10988407	A	G	0.0777	0.0167	21.6476	3.28e-06	0.00044463	0.00950319	0.962683
Colorectal cancer	IL-5	1	37473314	rs114829303	T	C	0.1661	0.0361	21.1702	4.2e-06	0.0342239	0.0236578	0.148002
Colorectal cancer	IL-5	15	70546132	rs12592185	T	C	0.0838	0.0173	23.4637	1.27e-06	0.00154766	0.00950965	0.870718
Colorectal cancer	IL-5	22	48143913	rs132210	T	C	-0.0686	0.0141	23.6706	1.14e-06	0.00523189	0.00782941	0.503983
Colorectal cancer	IL-5	6	124474284	rs141941146	A	G	0.3833	0.0825	21.5859	3.38e-06	0.0311478	0.084178	0.711366
Colorectal cancer	IL-5	1	208050360	rs17009223	A	G	-0.1169	0.0236	24.5361	7.29e-07	0.00836969	0.012822	0.51391
Colorectal cancer	IL-5	5	95530542	rs34639000	A	G	0.0765	0.0147	27.0825	1.95e-07	0.00722023	0.00859572	0.40092
Colorectal cancer	IL-5	11	10380223	rs4277106	A	G	-0.2747	0.0592	21.5315	3.48e-06	-0.00790092	0.0306628	0.796661
Colorectal cancer	IL-5	17	59402478	rs62069649	A	G	0.2206	0.0482	20.9468	4.72e-06	0.0515714	0.0383724	0.178958
Colorectal cancer	IL-5	14	93316119	rs7142197	A	G	-0.0924	0.0188	24.1562	8.88e-07	0.000245534	0.0113887	0.982799
Colorectal cancer	IL-6	7	28486167	rs10234370	T	C	0.0582	0.0127	21.0009	4.59e-06	-0.00997017	0.00789636	0.206723
Colorectal cancer	IL-6	6	32578632	rs116457146	T	C	0.064	0.0131	23.8681	1.03e-06	0.0269289	0.00860493	0.00175119
Colorectal cancer	IL-6	8	21260780	rs1346147	A	G	-0.0659	0.0135	23.8289	1.05e-06	0.00518	0.00846616	0.540639
Colorectal cancer	IL-6	2	113871806	rs17486819	T	G	0.0975	0.0211	21.3523	3.82e-06	0.043379	0.0135174	0.00133141
Colorectal cancer	IL-6	13	68942611	rs185969953	T	G	-0.3427	0.0682	25.2499	5.04e-07	0.084853	0.0458902	0.0644511
Colorectal cancer	IL-6	7	76792340	rs187416244	T	C	-0.2244	0.0469	22.8929	1.71e-06	-0.0571864	0.0325871	0.0792804
Colorectal cancer	IL-6	1	154426970	rs2228145	A	C	-0.1684	0.0119	200.258	1.83e-45	0.016362	0.00750644	0.0292773
Colorectal cancer	IL-6	5	141146747	rs248536	T	G	-0.0671	0.0143	22.0178	2.7e-06	-0.0108409	0.00892878	0.224689
Colorectal cancer	IL-7	19	14764810	rs10403201	A	G	-0.0584	0.0127	21.1455	4.26e-06	-0.00410432	0.00797862	0.606962
Colorectal cancer	IL-7	5	131676320	rs1050152	T	C	-0.0651	0.0133	23.9584	9.84e-07	0.00174135	0.00741201	0.814258
Colorectal cancer	IL-7	5	35881376	rs11742240	T	G	-0.0647	0.0131	24.393	7.86e-07	0.0272444	0.00822303	0.000922393
Colorectal cancer	IL-7	12	97807415	rs12321566	A	G	0.0698	0.0139	25.2163	5.12e-07	-0.00459207	0.00882013	0.602621
Colorectal cancer	IL-7	7	2401569	rs12699881	A	G	0.068	0.0138	24.2806	8.33e-07	-0.00468748	0.00862751	0.586911
Colorectal cancer	IL-7	8	106555039	rs1375955	T	G	0.0613	0.0121	25.6655	4.06e-07	-0.00725098	0.00747167	0.331816
Colorectal cancer	IL-7	3	35502404	rs144728120	T	C	0.1495	0.0316	22.3825	2.23e-06	0.0442197	0.0196373	0.0243332
Colorectal cancer	IL-7	1	174141356	rs56889120	A	G	0.097	0.021	21.3356	3.86e-06	-0.0224132	0.0272282	0.410416
Colorectal cancer	IL-7	9	133854336	rs7026771	A	G	0.0691	0.0148	21.7988	3.03e-06	0.00719185	0.0185886	0.698834
Colorectal cancer	IL-7	1	194276216	rs74131483	A	G	0.1372	0.0274	25.073	5.52e-07	0.0276371	0.015546	0.0754426
Colorectal cancer	IL-7	1	97287518	rs77336315	A	C	0.2512	0.0531	22.3795	2.24e-06	-0.0611307	0.0377124	0.105023
Colorectal cancer	IL-7	15	81321256	rs79072837	T	C	-0.136	0.028	23.5918	1.19e-06	0.0169526	0.0175869	0.335079
Colorectal cancer	IL-8	1	159175354	rs12075	A	G	0.0667	0.0116	33.0625	8.92e-09	-0.00479503	0.00750835	0.523066
Colorectal cancer	IL-8	3	16705058	rs13064825	T	C	0.056	0.012	21.7778	3.06e-06	0.00385112	0.00759384	0.612058
Colorectal cancer	IL-8	7	17688229	rs145125644	A	G	0.2687	0.0555	23.4396	1.29e-06	0.00681598	0.0339432	0.840851
Colorectal cancer	IL-8	3	76218188	rs1516478	T	C	0.1479	0.0322	21.0972	4.37e-06	-0.0265474	0.0212182	0.210875
Colorectal cancer	IL-8	18	12258051	rs34519991	T	C	0.0555	0.012	21.3906	3.75e-06	0.00791077	0.00747543	0.289948
Colorectal cancer	IL-8	4	74574265	rs6446951	A	G	-0.1894	0.0241	61.7626	3.87e-15	-0.0279819	0.015761	0.0758335
Colorectal cancer	IL-8	10	118629449	rs6585420	T	C	0.1545	0.0325	22.5991	2e-06	0.021445	0.0228349	0.347662
Colorectal cancer	IL-8	2	108946178	rs6709159	A	G	0.0562	0.0117	23.0728	1.56e-06	0.00106742	0.00740084	0.885319
Colorectal cancer	IL-8	17	73572798	rs7216538	A	G	-0.1324	0.0279	22.52	2.08e-06	-0.0249326	0.0167018	0.135488
Colorectal cancer	IL-8	15	101649801	rs72633250	A	C	0.0574	0.0124	21.4279	3.67e-06	0.00596948	0.00793116	0.451654
Colorectal cancer	IL-8	18	36692976	rs72886502	T	G	-0.3895	0.076	26.2656	2.98e-07	-0.0806777	0.0702003	0.250453
Colorectal cancer	IL-8	17	54450134	rs8069322	A	G	0.0668	0.0131	26.0022	3.41e-07	-0.000898974	0.00822664	0.912984
Colorectal cancer	IL-8	18	73700336	rs906401	T	C	0.0941	0.02	22.137	2.54e-06	0.00882023	0.0125738	0.483007
Colorectal cancer	IL-8	5	37903927	rs972492	A	C	-0.0936	0.0184	25.8771	3.64e-07	-0.00528544	0.0219622	0.809818
Colorectal cancer	LAP TGF-beta-1	19	14764810	rs10403201	A	G	-0.0597	0.0125	22.8102	1.79e-06	-0.00410432	0.00797862	0.606962
Colorectal cancer	LAP TGF-beta-1	10	18285342	rs10508556	T	C	0.0523	0.0114	21.0472	4.48e-06	0.0215189	0.00737285	0.00351537
Colorectal cancer	LAP TGF-beta-1	4	175537640	rs114152855	T	C	-0.299	0.0613	23.7915	1.07e-06	-0.0543819	0.0529588	0.304482
Colorectal cancer	LAP TGF-beta-1	8	51696312	rs143420877	T	C	0.1447	0.0303	22.8061	1.79e-06	0.0155833	0.0198623	0.432708
Colorectal cancer	LAP TGF-beta-1	12	24809427	rs144834546	T	C	-0.2662	0.0526	25.6121	4.17e-07	-0.0222713	0.0277689	0.422541
Colorectal cancer	LAP TGF-beta-1	16	48902293	rs149458216	A	C	-0.2301	0.0472	23.7656	1.09e-06	0.00178244	0.0311416	0.954357
Colorectal cancer	LAP TGF-beta-1	19	41847860	rs1800472	A	G	-0.4623	0.0335	190.44	2.55e-43	-0.0499364	0.0234044	0.0328725
Colorectal cancer	LAP TGF-beta-1	9	87111083	rs183319799	T	G	0.2185	0.0461	22.4647	2.14e-06	-0.0304643	0.0313625	0.331369
Colorectal cancer	LAP TGF-beta-1	4	84952443	rs1921885	A	C	0.1265	0.0263	23.135	1.51e-06	0.0216947	0.015803	0.169809
Colorectal cancer	LAP TGF-beta-1	22	45002724	rs2281119	T	C	-0.0873	0.019	21.1116	4.33e-06	-0.0326587	0.0121238	0.00706481
Colorectal cancer	LAP TGF-beta-1	11	95274487	rs34536806	T	G	0.0989	0.021	22.1796	2.48e-06	0.000325931	0.012977	0.979962
Colorectal cancer	LAP TGF-beta-1	7	16406570	rs34992551	T	C	-0.0931	0.0199	21.8874	2.89e-06	-0.00374404	0.0137226	0.784978
Colorectal cancer	LAP TGF-beta-1	12	95312882	rs60821320	A	C	-0.1083	0.0232	21.7912	3.04e-06	0.0329663	0.0244367	0.177321
Colorectal cancer	LAP TGF-beta-1	8	106593558	rs7013321	A	G	-0.0608	0.0121	25.2485	5.04e-07	0.00846989	0.00756417	0.262825
Colorectal cancer	LAP TGF-beta-1	19	41981195	rs7247630	T	C	0.1378	0.0271	25.8559	3.68e-07	-0.00575346	0.0173267	0.739846
Colorectal cancer	LAP TGF-beta-1	19	41811072	rs73045256	A	G	-0.1921	0.0276	48.4436	3.4e-12	-0.0302572	0.0174933	0.0836932
Colorectal cancer	LAP TGF-beta-1	2	107310081	rs7570818	A	G	-0.0849	0.0183	21.5235	3.5e-06	0.022012	0.0115447	0.056562
Colorectal cancer	LAP TGF-beta-1	8	68719454	rs7820135	T	C	-0.0747	0.0155	23.2262	1.44e-06	0.00356622	0.0100416	0.72248
Colorectal cancer	LIF	19	54851842	rs11883375	A	G	-0.1011	0.0197	26.3372	2.87e-07	-0.0239597	0.010699	0.0251277
Colorectal cancer	LIF	14	97087097	rs234592	A	G	-0.0635	0.0136	21.8007	3.02e-06	0.0130312	0.00810213	0.107754
Colorectal cancer	LIF	19	6801966	rs332426	A	G	0.112	0.0238	22.1453	2.53e-06	0.00127888	0.0121306	0.916038
Colorectal cancer	LIF	17	28341679	rs7225483	T	G	0.0671	0.0143	22.0178	2.7e-06	0.0212391	0.00733677	0.00379302
Colorectal cancer	LIF	10	31490202	rs74992559	A	G	0.1725	0.0367	22.0926	2.6e-06	-0.0741387	0.0219728	0.000740552
Colorectal cancer	LIF	2	222585468	rs825264	A	G	-0.2119	0.0453	21.8809	2.9e-06	0.0226811	0.0257201	0.377862
Colorectal cancer	LIF-R	5	110784241	rs115938660	T	C	-0.2181	0.0467	21.8111	3.01e-06	0.00210016	0.0319817	0.947642
Colorectal cancer	LIF-R	8	119917062	rs117117000	A	G	0.1586	0.0333	22.6839	1.91e-06	-0.0133349	0.0242939	0.583074
Colorectal cancer	LIF-R	1	238821453	rs12754806	A	G	0.0563	0.0122	21.296	3.94e-06	0.00866245	0.00731587	0.236389
Colorectal cancer	LIF-R	17	36964094	rs141933232	A	G	-0.2724	0.0546	24.8902	6.07e-07	0.012097	0.0306014	0.692616
Colorectal cancer	LIF-R	21	43780807	rs147006060	A	G	-0.2602	0.0566	21.134	4.28e-06	0.000319055	0.0458863	0.994452
Colorectal cancer	LIF-R	10	27930818	rs1690678	A	C	0.0904	0.0192	22.1684	2.5e-06	-0.00597631	0.0116257	0.607209
Colorectal cancer	LIF-R	5	38527228	rs2289779	T	G	0.0788	0.0134	34.5814	4.09e-09	0.00323206	0.00751687	0.667214
Colorectal cancer	LIF-R	3	12385357	rs3963364	A	C	-0.0951	0.0203	21.9467	2.8e-06	0.0116355	0.0180162	0.518386
Colorectal cancer	LIF-R	9	136336804	rs41307428	T	C	0.2027	0.0299	45.9584	1.21e-11	-0.035589	0.020784	0.0868364
Colorectal cancer	LIF-R	11	126228659	rs4937122	T	G	0.1262	0.0248	25.895	3.61e-07	0.013184	0.0138293	0.340418
Colorectal cancer	LIF-R	3	58363371	rs62258077	T	C	-0.063	0.013	23.4852	1.26e-06	0.0129228	0.00763163	0.0903933
Colorectal cancer	LIF-R	9	136155000	rs635634	T	C	-0.2885	0.0153	355.557	2.61e-79	0.0155014	0.00919417	0.0917961
Colorectal cancer	LIF-R	17	7063650	rs72837682	T	C	-0.08	0.0172	21.6333	3.3e-06	0.00150389	0.00971212	0.876942
Colorectal cancer	LIF-R	7	79349730	rs73157388	T	C	-0.1306	0.0285	20.9989	4.6e-06	0.00432774	0.0169717	0.798725
Colorectal cancer	LIF-R	6	68918580	rs778016	A	G	-0.0681	0.0145	22.0576	2.65e-06	0.0255628	0.0153372	0.0955694
Colorectal cancer	CCL2	22	21921920	rs117317477	T	G	-0.3227	0.0704	21.0113	4.57e-06	-0.00197469	0.0410635	0.961646
Colorectal cancer	CCL2	17	32567679	rs11870164	T	C	0.0751	0.013	33.3728	7.61e-09	0.00392069	0.00822459	0.633573
Colorectal cancer	CCL2	1	159175354	rs12075	A	G	0.1694	0.0113	224.735	8.39e-51	-0.00479503	0.00750835	0.523066
Colorectal cancer	CCL2	12	30998369	rs12367122	A	G	0.0739	0.0159	21.602	3.35e-06	0.000935443	0.0096025	0.922396
Colorectal cancer	CCL2	6	20408729	rs146186562	T	G	-0.2293	0.0497	21.2861	3.96e-06	-0.00653852	0.0330817	0.843321
Colorectal cancer	CCL2	5	2885014	rs148307902	A	G	0.2553	0.0538	22.5184	2.08e-06	-0.015403	0.0391136	0.693728
Colorectal cancer	CCL2	4	19075878	rs207311	T	C	0.0579	0.0126	21.1162	4.32e-06	0.00655422	0.00834854	0.43241
Colorectal cancer	CCL2	13	43553825	rs34292320	T	C	-0.0684	0.0134	26.0557	3.32e-07	0.00295174	0.00824209	0.720246
Colorectal cancer	CCL2	3	46390228	rs35728689	A	G	0.3004	0.0198	230.181	5.44e-52	0.0063543	0.0132002	0.630248
Colorectal cancer	CCL2	3	42877413	rs4682862	A	G	0.0576	0.0122	22.2908	2.34e-06	-0.000688044	0.0075032	0.926936
Colorectal cancer	CCL2	3	132269435	rs7619350	A	G	0.0986	0.0201	24.0637	9.32e-07	0.0115355	0.0117543	0.326404
Colorectal cancer	CCL2	20	15213518	rs77128226	T	C	-0.1063	0.0218	23.7768	1.08e-06	-0.00581384	0.0140155	0.678277
Colorectal cancer	CCL2	9	78838039	rs77344300	T	C	-0.1381	0.0293	22.2153	2.44e-06	0.00627619	0.019472	0.747211
Colorectal cancer	CCL2	20	9086080	rs79697698	T	C	-0.348	0.0653	28.4009	9.86e-08	0.0310764	0.0698492	0.656387
Colorectal cancer	CCL2	7	17977054	rs9942602	T	C	0.0618	0.0117	27.9001	1.28e-07	-0.0036909	0.00735618	0.615849
Colorectal cancer	CCL8	17	32704563	rs159293	T	C	0.1572	0.0147	114.359	1.09e-26	0.0178686	0.00939143	0.0570867
Colorectal cancer	CCL8	17	32635033	rs16969449	T	G	1.0367	0.0174	3549.83	1e-300	-0.00137546	0.0118623	0.907691
Colorectal cancer	CCL8	16	4700056	rs744156	A	C	-0.1588	0.0325	23.8745	1.03e-06	0.05548	0.0206522	0.00722267
Colorectal cancer	CCL8	1	159174885	rs7550207	T	C	0.0672	0.0139	23.3727	1.33e-06	-0.00543317	0.00885931	0.539696
Colorectal cancer	CCL7	1	159175354	rs12075	A	G	-0.0899	0.013	47.8225	4.67e-12	-0.00479503	0.00750835	0.523066
Colorectal cancer	CCL7	1	192799485	rs12142504	T	C	0.0778	0.0166	21.9656	2.78e-06	-0.0277336	0.0205288	0.176709
Colorectal cancer	CCL7	9	110584352	rs139796674	A	G	0.2334	0.0492	22.5046	2.1e-06	0.00193071	0.0297387	0.948236
Colorectal cancer	CCL7	2	68614232	rs146174820	A	G	0.2663	0.0547	23.7011	1.13e-06	-0.0478411	0.0317259	0.131568
Colorectal cancer	CCL7	1	201769310	rs147793446	A	G	0.1941	0.0413	22.0877	2.6e-06	0.0159318	0.0246008	0.517236
Colorectal cancer	CCL7	11	42245173	rs148859911	A	G	0.1507	0.0328	21.1095	4.34e-06	-0.0176227	0.0185955	0.343289
Colorectal cancer	CCL7	15	93092575	rs16947053	A	G	0.2264	0.0487	21.612	3.34e-06	-0.0469343	0.0257283	0.0681179
Colorectal cancer	CCL7	4	144892144	rs182239847	T	G	-0.1716	0.0359	22.8479	1.75e-06	-0.0804759	0.0436584	0.0652838
Colorectal cancer	CCL7	3	42906116	rs2228467	T	C	-0.3169	0.0252	158.141	2.88e-36	-0.00329281	0.0147482	0.823326
Colorectal cancer	CCL7	4	47682997	rs28667091	T	G	-0.0613	0.0133	21.2431	4.05e-06	-0.0047157	0.00743759	0.526057
Colorectal cancer	CCL7	3	151048544	rs4146770	T	C	-0.0933	0.0165	31.9739	1.56e-08	-0.0205025	0.00918606	0.025621
Colorectal cancer	CCL7	11	68891695	rs7116054	T	C	-0.0998	0.0179	31.0853	2.47e-08	0.00565045	0.00952328	0.55296
Colorectal cancer	CCL7	17	32522613	rs7213460	A	G	0.0942	0.0132	50.9277	9.58e-13	-0.00400463	0.00742413	0.589605
Colorectal cancer	CCL7	10	121143312	rs74157668	T	C	0.1574	0.0343	21.0582	4.46e-06	0.0449908	0.0197065	0.0224279
Colorectal cancer	CCL7	20	41126657	rs78848134	T	C	0.2441	0.0514	22.5533	2.04e-06	-0.0192559	0.029724	0.517098
Colorectal cancer	CCL7	6	100087282	rs9968876	T	G	-0.1046	0.0221	22.4016	2.21e-06	0.00499604	0.0120557	0.678572
Colorectal cancer	CCL13	14	70451473	rs10140592	A	G	0.2704	0.0553	23.9091	1.01e-06	-0.0125675	0.0496533	0.800187
Colorectal cancer	CCL13	4	115566991	rs115511138	A	G	0.1956	0.042	21.689	3.21e-06	0.0248773	0.0286999	0.386046
Colorectal cancer	CCL13	1	159175354	rs12075	A	G	0.189	0.0114	274.861	9.89e-62	-0.00479503	0.00750835	0.523066
Colorectal cancer	CCL13	6	31214807	rs144118870	A	G	0.1749	0.0368	22.5883	2.01e-06	0.00391784	0.024974	0.875342
Colorectal cancer	CCL13	17	56210459	rs181250	T	C	-0.1032	0.0208	24.6169	6.99e-07	-0.00416087	0.0213203	0.845268
Colorectal cancer	CCL13	10	94520346	rs2497351	T	C	0.0668	0.0145	21.2235	4.09e-06	-0.00339621	0.00927125	0.714129
Colorectal cancer	CCL13	5	131707429	rs2631360	A	G	0.0609	0.0131	21.6119	3.34e-06	-0.0120645	0.00734801	0.100617
Colorectal cancer	CCL13	8	116657911	rs2721961	T	G	-0.1201	0.0133	81.5423	1.72e-19	0.00994497	0.00829485	0.230554
Colorectal cancer	CCL13	17	32683289	rs3136676	A	G	0.3903	0.0251	241.796	1.6e-54	-0.0127135	0.0162159	0.433031
Colorectal cancer	CCL13	17	32587314	rs3917900	A	G	0.1557	0.012	168.351	1.7e-38	0.017532	0.00757469	0.0206375
Colorectal cancer	CCL13	3	46289113	rs55842014	A	G	-0.0638	0.0131	23.7191	1.11e-06	-0.00865563	0.0143176	0.545482
Colorectal cancer	CCL13	20	12689462	rs62201455	A	C	-0.2136	0.0451	22.431	2.18e-06	-0.0360404	0.0306474	0.239608
Colorectal cancer	CCL13	4	176433708	rs62336911	T	C	0.1569	0.0332	22.3342	2.29e-06	0.00904855	0.0222633	0.684424
Colorectal cancer	CCL13	3	42910621	rs7612912	T	C	0.1281	0.012	113.956	1.33e-26	-0.00327494	0.00754392	0.664203
Colorectal cancer	CCL13	6	40051588	rs847767	A	G	0.077	0.0168	21.0069	4.58e-06	0.00271109	0.0109868	0.805095
Colorectal cancer	CCL13	20	20023326	rs926646	T	C	0.1432	0.0304	22.1891	2.47e-06	-0.0527245	0.0204903	0.010078
Colorectal cancer	MIP-1 alpha	12	67790676	rs1125560	T	C	-0.0644	0.0124	26.9729	2.06e-07	-0.0010038	0.00767328	0.895919
Colorectal cancer	MIP-1 alpha	7	1108954	rs113448118	A	G	0.0818	0.0179	20.8834	4.88e-06	0.0288311	0.0200386	0.150214
Colorectal cancer	MIP-1 alpha	18	12747235	rs2847249	T	C	-0.0621	0.0136	20.85	4.97e-06	-0.00940163	0.00865275	0.277237
Colorectal cancer	MIP-1 alpha	17	34358060	rs56675286	A	C	-0.1806	0.0325	30.8794	2.75e-08	-0.0123384	0.0223344	0.580646
Colorectal cancer	MIP-1 alpha	4	38801285	rs5743604	A	G	-0.0736	0.0135	29.7227	4.98e-08	0.00296783	0.00888286	0.738298
Colorectal cancer	MIP-1 alpha	17	15741465	rs677925	T	C	-0.0668	0.0143	21.8213	2.99e-06	-0.0102364	0.0155226	0.509608
Colorectal cancer	MIP-1 alpha	12	111932800	rs7137828	T	C	-0.0837	0.0133	39.6048	3.11e-10	0.0754639	0.00742459	2.87e-24
Colorectal cancer	MIP-1 alpha	17	34450780	rs76522981	T	C	-0.1462	0.0253	33.3929	7.53e-09	0.0190754	0.0174139	0.273336
Colorectal cancer	MIP-1 alpha	16	4774017	rs78871521	T	C	0.1812	0.0371	23.8544	1.04e-06	-0.0843399	0.0217711	0.000107087
Colorectal cancer	MIP-1 alpha	17	34415720	rs8951	T	C	-0.4102	0.0135	923.259	8.62e-203	-0.00948869	0.00886152	0.284271
Colorectal cancer	MIP-1 alpha	13	66085374	rs9540456	A	G	0.0926	0.0181	26.1737	3.12e-07	-0.00601281	0.0116047	0.604363
Colorectal cancer	MIP-1 alpha	17	34820996	rs9911791	A	G	0.176	0.0162	118.031	1.71e-27	0.00223086	0.0105726	0.832884
Colorectal cancer	MMP-1	9	99091009	rs10990535	T	C	0.0703	0.0135	27.1171	1.91e-07	-0.00175833	0.00866801	0.83925
Colorectal cancer	MMP-1	19	14763748	rs11673125	T	C	-0.0585	0.0127	21.218	4.1e-06	-0.00433638	0.00795452	0.585652
Colorectal cancer	MMP-1	11	102806398	rs116889819	A	G	-0.176	0.03	34.4178	4.45e-09	0.0340632	0.0178111	0.0558166
Colorectal cancer	MMP-1	1	156419786	rs12141791	A	G	0.0859	0.013	43.6616	3.9e-11	-0.00594425	0.00812054	0.464168
Colorectal cancer	MMP-1	12	83594043	rs12367368	T	G	0.0861	0.0186	21.4279	3.67e-06	0.00153194	0.0115079	0.894098
Colorectal cancer	MMP-1	11	102354473	rs141782294	A	G	0.3767	0.0445	71.6591	2.56e-17	0.00971765	0.0309954	0.753886
Colorectal cancer	MMP-1	7	120591120	rs188626385	T	C	-0.2509	0.053	22.4104	2.2e-06	0.0455318	0.0336262	0.175718
Colorectal cancer	MMP-1	11	102604607	rs2155053	T	C	-0.3212	0.0264	148.028	4.68e-34	0.0215833	0.0159806	0.176827
Colorectal cancer	MMP-1	2	75116527	rs2229629	A	G	-0.3153	0.0673	21.9492	2.8e-06	0.0185069	0.0338521	0.584587
Colorectal cancer	MMP-1	12	57098597	rs2926741	T	C	-0.0704	0.0126	31.2179	2.31e-08	-0.0145825	0.00764973	0.0566145
Colorectal cancer	MMP-1	8	106583124	rs4734879	A	G	0.1136	0.0137	68.7568	1.11e-16	-0.00554413	0.00822001	0.500014
Colorectal cancer	MMP-1	17	4351312	rs7219205	A	G	0.0569	0.0121	22.1133	2.57e-06	-0.0034765	0.00775309	0.653863
Colorectal cancer	MMP-1	11	102572180	rs77095316	T	G	-0.1416	0.0238	35.3975	2.69e-09	0.0063816	0.0148566	0.667526
Colorectal cancer	MMP-1	3	64991445	rs873675	T	C	0.1234	0.0234	27.8098	1.34e-07	0.00231806	0.0151702	0.878553
Colorectal cancer	MMP-10	6	134160498	rs112062276	T	G	0.1203	0.0249	23.3417	1.36e-06	-0.0128357	0.0150752	0.39452
Colorectal cancer	MMP-10	11	102510046	rs11225354	T	C	0.2957	0.0181	266.898	5.38e-60	-0.00742349	0.0114471	0.516659
Colorectal cancer	MMP-10	20	20711695	rs113958571	A	G	-0.2315	0.0503	21.182	4.18e-06	0.0494993	0.0292433	0.0905178
Colorectal cancer	MMP-10	1	159990022	rs12567824	A	C	0.07	0.0153	20.9321	4.76e-06	0.00504481	0.00955575	0.597545
Colorectal cancer	MMP-10	2	140567666	rs1356799	T	G	-0.069	0.015	21.16	4.22e-06	-0.00708614	0.00911969	0.43715
Colorectal cancer	MMP-10	11	102881952	rs142915220	A	G	-0.3256	0.0494	43.4425	4.37e-11	-0.00336425	0.0309072	0.913322
Colorectal cancer	MMP-10	11	102700352	rs17099622	A	G	-0.2064	0.0233	78.4707	8.12e-19	-0.00139415	0.0144406	0.923089
Colorectal cancer	MMP-10	11	102649482	rs17860955	T	C	1.1371	0.047	585.331	2.6e-129	-0.00258938	0.0269902	0.92357
Colorectal cancer	MMP-10	6	31423412	rs181816009	A	G	-0.1769	0.0358	24.4168	7.76e-07	-0.00606544	0.0495244	0.902524
Colorectal cancer	MMP-10	17	47470487	rs2584662	A	C	-0.0597	0.0122	23.9458	9.91e-07	-0.0156065	0.00746002	0.0364372
Colorectal cancer	MMP-10	14	33014869	rs3742926	T	C	-0.0912	0.0196	21.651	3.27e-06	-0.00661113	0.0138779	0.633806
Colorectal cancer	MMP-10	6	32551603	rs41285646	A	G	0.106	0.0208	25.9708	3.47e-07	0.0613347	0.0209708	0.00344716
Colorectal cancer	MMP-10	10	1063892	rs55804377	A	G	-0.2185	0.0469	21.7049	3.18e-06	-0.0177749	0.0299869	0.553344
Colorectal cancer	NRTN	19	14691684	rs10412462	A	C	-0.1731	0.0366	22.3682	2.25e-06	-0.00226535	0.0216418	0.916634
Colorectal cancer	NRTN	20	55469957	rs113580784	A	G	-0.2288	0.0495	21.3649	3.8e-06	-0.0167047	0.0280624	0.551663
Colorectal cancer	NRTN	4	43313220	rs143131035	T	C	-0.4361	0.0867	25.3008	4.91e-07	0.0149036	0.0433202	0.73082
Colorectal cancer	NRTN	11	10358788	rs182274799	A	G	0.1565	0.031	25.4862	4.46e-07	-0.0202066	0.0297195	0.496561
Colorectal cancer	NRTN	8	43185781	rs192427410	T	G	0.3743	0.0786	22.6775	1.92e-06	-0.103411	0.0822605	0.208711
Colorectal cancer	NRTN	5	171026588	rs29630	T	C	-0.074	0.0159	21.6605	3.25e-06	0.000335864	0.00877799	0.969479
Colorectal cancer	NRTN	1	214886642	rs4360502	A	G	-0.0652	0.0141	21.3824	3.76e-06	0.0207414	0.00779297	0.00777818
Colorectal cancer	NRTN	2	15734798	rs62120726	A	G	0.0786	0.0172	20.8828	4.88e-06	-0.00479333	0.00941278	0.610587
Colorectal cancer	NRTN	3	73067086	rs76777800	T	C	0.3387	0.0738	21.0629	4.44e-06	0.0338214	0.0394954	0.391812
Colorectal cancer	NRTN	11	4475910	rs77216559	T	C	0.1667	0.034	24.0388	9.44e-07	0.00538132	0.0210988	0.798682
Colorectal cancer	NRTN	15	24046105	rs8033310	T	C	0.1332	0.0286	21.6908	3.2e-06	0.015719	0.0173558	0.365099
Colorectal cancer	NT-3	9	87478172	rs10780690	T	G	0.0557	0.012	21.5451	3.46e-06	-0.00588891	0.00745239	0.429409
Colorectal cancer	NT-3	11	101727684	rs11225042	A	C	-0.0973	0.0203	22.9738	1.64e-06	-0.00249622	0.0384753	0.948271
Colorectal cancer	NT-3	6	151293888	rs112418830	T	C	0.1366	0.0263	26.9768	2.06e-07	-0.00390643	0.0167708	0.815815
Colorectal cancer	NT-3	10	115833862	rs146532158	T	C	-0.1859	0.0386	23.1945	1.46e-06	-0.000417565	0.0241774	0.986221
Colorectal cancer	NT-3	7	40026172	rs17537796	A	C	-0.2571	0.0553	21.6149	3.33e-06	-0.0108832	0.0350458	0.75615
Colorectal cancer	NT-3	5	114451587	rs2034246	A	C	0.0582	0.012	23.5225	1.23e-06	0.00669033	0.00776628	0.388985
Colorectal cancer	NT-3	7	8762956	rs2107473	A	G	-0.2393	0.0507	22.2777	2.36e-06	0.0152198	0.0341762	0.65608
Colorectal cancer	NT-3	11	123375056	rs2846299	A	G	0.0582	0.0125	21.6783	3.22e-06	-0.00147986	0.0080522	0.854183
Colorectal cancer	NT-3	6	111688927	rs3218587	A	G	0.1364	0.0294	21.5245	3.49e-06	-0.000218862	0.0183649	0.990491
Colorectal cancer	NT-3	22	43649715	rs5751454	T	C	0.1823	0.0398	20.9801	4.64e-06	-0.0127291	0.0242429	0.599539
Colorectal cancer	NT-3	7	152298228	rs73166403	T	C	-0.092	0.02	21.16	4.22e-06	0.00184829	0.0122812	0.880372
Colorectal cancer	NT-3	4	7533099	rs79759094	A	G	-0.1163	0.0251	21.469	3.6e-06	-0.0133724	0.0164205	0.41543
Colorectal cancer	OPG	14	69271784	rs10142466	A	G	0.057	0.0109	27.3462	1.7e-07	0.000166106	0.00803793	0.983513
Colorectal cancer	OPG	14	94838142	rs112635299	T	G	0.2618	0.0433	36.5564	1.48e-09	-0.0832923	0.0305845	0.00646231
Colorectal cancer	OPG	15	84250648	rs138408096	A	G	-0.2007	0.0423	22.512	2.09e-06	0.0384935	0.0286138	0.178535
Colorectal cancer	OPG	12	119984130	rs138557324	T	C	-0.2253	0.0473	22.6882	1.91e-06	-0.0126096	0.0327533	0.700246
Colorectal cancer	OPG	11	16272199	rs1437633	A	C	-0.079	0.0147	28.8815	7.69e-08	-0.000842355	0.0172082	0.960959
Colorectal cancer	OPG	6	134519823	rs144471361	T	C	0.3067	0.0628	23.8511	1.04e-06	0.0251051	0.0383995	0.513249
Colorectal cancer	OPG	3	172223982	rs17600346	T	C	-0.1569	0.0299	27.5362	1.54e-07	0.00499319	0.0184096	0.786217
Colorectal cancer	OPG	6	130506773	rs192337992	A	G	-0.1555	0.0334	21.6754	3.23e-06	-0.00467834	0.0360697	0.896802
Colorectal cancer	OPG	8	120081031	rs2247769	T	C	-0.1705	0.0114	223.686	1.42e-50	-0.0198916	0.00738653	0.00708227
Colorectal cancer	OPG	17	47938521	rs271665	T	C	-0.0672	0.0129	27.1368	1.9e-07	-0.00623471	0.00879415	0.478349
Colorectal cancer	OPG	13	109537182	rs61968587	A	G	-0.2671	0.0567	22.1912	2.47e-06	-0.0109595	0.0522852	0.833973
Colorectal cancer	OPG	8	8604423	rs6985207	A	C	0.0522	0.0114	20.9668	4.67e-06	0.0102077	0.00774949	0.187767
Colorectal cancer	OPG	17	26694861	rs704	A	G	-0.1404	0.0111	159.988	1.14e-36	-0.00727937	0.00738516	0.324292
Colorectal cancer	OPG	12	85607051	rs74111611	T	C	-0.1471	0.0298	24.3665	7.96e-07	-0.0138668	0.0190451	0.466549
Colorectal cancer	OPG	10	55029035	rs77507094	A	G	0.1965	0.0429	20.9802	4.64e-06	-0.02601	0.028998	0.36974
Colorectal cancer	OPG	18	76523646	rs9946923	T	C	0.172	0.0376	20.9258	4.77e-06	0.0103611	0.0226162	0.646862
Colorectal cancer	OSM	17	75178814	rs116928468	A	G	-0.2566	0.0536	22.9184	1.69e-06	-0.0634413	0.0341505	0.063212
Colorectal cancer	OSM	22	38211954	rs2285179	A	G	-0.0663	0.0122	29.533	5.5e-08	-0.00649385	0.00739966	0.380167
Colorectal cancer	OSM	11	72945341	rs2511241	T	C	0.177	0.0236	56.25	6.38e-14	0.00523032	0.0162709	0.747867
Colorectal cancer	OSM	22	49231540	rs28444486	A	G	0.0636	0.0136	21.8694	2.92e-06	-0.011979	0.00843694	0.155658
Colorectal cancer	OSM	17	38137033	rs3859189	A	G	0.1101	0.0117	88.5529	4.95e-21	0.0099611	0.00734858	0.175254
Colorectal cancer	OSM	15	22508018	rs4779338	A	G	0.1274	0.0276	21.3069	3.91e-06	-0.0069998	0.037166	0.850611
Colorectal cancer	OSM	8	41555366	rs559651	T	C	-0.0594	0.0125	22.5815	2.01e-06	0.00541024	0.00776062	0.485715
Colorectal cancer	OSM	11	47424864	rs61897429	A	G	-0.0847	0.017	24.8238	6.28e-07	-0.000575832	0.010568	0.956546
Colorectal cancer	OSM	12	112007756	rs653178	T	C	-0.0728	0.0132	30.4169	3.48e-08	0.0757343	0.00743518	2.29e-24
Colorectal cancer	OSM	11	102334152	rs7102957	T	C	-0.0803	0.0173	21.5446	3.46e-06	-0.0148906	0.0108078	0.168276
Colorectal cancer	OSM	21	42594678	rs80303768	A	G	-0.152	0.0327	21.6069	3.35e-06	0.0119976	0.0199658	0.547901
Colorectal cancer	PD-L1	8	68297799	rs113674769	T	G	-0.1142	0.025	20.8666	4.92e-06	-0.0131555	0.0275083	0.632481
Colorectal cancer	PD-L1	1	27646512	rs146328951	A	G	-0.4926	0.0993	24.6088	7.02e-07	0.0587096	0.0752816	0.43547
Colorectal cancer	PD-L1	1	238609559	rs184265227	A	G	0.0961	0.0192	25.0521	5.58e-07	0.00812972	0.01531	0.595414
Colorectal cancer	PD-L1	15	89721461	rs2283438	T	C	-0.0577	0.012	23.1201	1.52e-06	-0.00318935	0.00750678	0.670937
Colorectal cancer	PD-L1	3	127280969	rs4974444	A	G	-0.0816	0.0176	21.4959	3.55e-06	0.023979	0.0118044	0.0422189
Colorectal cancer	PD-L1	5	90058982	rs62373966	T	G	0.1407	0.0273	26.5621	2.55e-07	-0.0110259	0.0165826	0.506109
Colorectal cancer	PD-L1	6	19842497	rs6917605	T	C	0.0554	0.0116	22.8089	1.79e-06	0.0058294	0.00736904	0.428905
Colorectal cancer	PD-L1	11	1948186	rs7125631	T	C	-0.0609	0.0128	22.6368	1.96e-06	-0.00663781	0.00791795	0.401849
Colorectal cancer	PD-L1	12	111932800	rs7137828	T	C	-0.0622	0.0133	21.8714	2.92e-06	0.0754639	0.00742459	2.87e-24
Colorectal cancer	PD-L1	12	48670152	rs7304709	T	C	0.0537	0.0117	21.0657	4.44e-06	-0.0250789	0.00742578	0.000732083
Colorectal cancer	PD-L1	6	134673561	rs75510105	A	G	0.1933	0.0385	25.2082	5.15e-07	0.0378796	0.0251454	0.131959
Colorectal cancer	PD-L1	19	5799008	rs79045618	A	G	0.1619	0.0324	24.9691	5.83e-07	0.0142134	0.020607	0.490361
Colorectal cancer	PD-L1	11	127683667	rs7945680	T	G	0.061	0.0114	28.6319	8.75e-08	0.00785767	0.00743784	0.290765
Colorectal cancer	PD-L1	9	5448218	rs822335	T	C	-0.1295	0.012	116.46	3.77e-27	0.00206263	0.00777849	0.790878
Colorectal cancer	SCF	11	13357183	rs10832027	A	G	-0.0568	0.012	22.4044	2.21e-06	-0.00531625	0.00779892	0.495451
Colorectal cancer	SCF	11	133206940	rs10894669	A	C	-0.0606	0.0129	22.0681	2.63e-06	0.0046661	0.00824458	0.571421
Colorectal cancer	SCF	2	71106068	rs11126305	A	G	-0.0567	0.0116	23.8919	1.02e-06	-0.00507944	0.00740174	0.492555
Colorectal cancer	SCF	10	122531747	rs11199541	T	C	0.1548	0.0339	20.8518	4.96e-06	0.0177004	0.0210899	0.40131
Colorectal cancer	SCF	12	89369806	rs11608458	T	C	-0.0707	0.0122	33.583	6.83e-09	0.0203333	0.00777829	0.00894592
Colorectal cancer	SCF	18	43867311	rs11877350	A	G	0.0538	0.0117	21.1443	4.26e-06	-0.00689649	0.00761344	0.365025
Colorectal cancer	SCF	16	56993161	rs12149545	A	G	0.1146	0.0123	86.8079	1.2e-20	0.0154853	0.00792095	0.0505851
Colorectal cancer	SCF	9	136065526	rs12378537	T	C	0.105	0.0219	22.9874	1.63e-06	-0.0153586	0.0131202	0.241756
Colorectal cancer	SCF	9	128807910	rs138854302	T	C	-0.1391	0.0205	46.0412	1.16e-11	0.0104771	0.0127003	0.409401
Colorectal cancer	SCF	20	44109198	rs146276488	A	G	0.2422	0.0516	22.0317	2.68e-06	-0.0237215	0.0321643	0.460813
Colorectal cancer	SCF	17	16356498	rs151246947	A	G	0.2116	0.0453	21.819	3e-06	-0.0153872	0.0263238	0.55886
Colorectal cancer	SCF	16	67928042	rs16942887	A	G	0.1658	0.0171	94.0106	3.14e-22	0.00520641	0.0111497	0.640533
Colorectal cancer	SCF	11	61551356	rs174535	T	C	-0.0735	0.0121	36.8981	1.24e-09	0.0529733	0.00780811	1.17e-11
Colorectal cancer	SCF	20	44776543	rs2024570	T	C	-0.1985	0.0341	33.8854	5.85e-09	-0.0339328	0.0206168	0.0997888
Colorectal cancer	SCF	9	107661742	rs2740488	A	C	0.1156	0.0133	75.5462	3.57e-18	-0.0171574	0.00845069	0.042326
Colorectal cancer	SCF	8	126507308	rs2980888	T	C	-0.0683	0.0126	29.3833	5.94e-08	0.000591047	0.00817456	0.942361
Colorectal cancer	SCF	4	183543315	rs34813411	T	C	-0.1619	0.0339	22.8084	1.79e-06	0.0104211	0.0205361	0.611835
Colorectal cancer	SCF	15	43623397	rs45617141	T	G	0.2803	0.0512	29.9713	4.38e-08	0.0313078	0.0311777	0.315294
Colorectal cancer	SCF	1	234853268	rs557933	A	C	-0.0553	0.0118	21.9627	2.78e-06	-0.0303743	0.00734328	3.53e-05
Colorectal cancer	SCF	20	44551855	rs6073958	T	C	-0.2858	0.0144	393.912	1.16e-87	0.000297408	0.009138	0.974036
Colorectal cancer	SCF	7	94953895	rs705379	A	G	0.0789	0.012	43.2306	4.87e-11	0.00453405	0.00745399	0.543007
Colorectal cancer	SCF	13	26799167	rs71431776	A	C	-0.0938	0.0192	23.8673	1.03e-06	0.000344189	0.0122616	0.977606
Colorectal cancer	SCF	1	223111265	rs71644719	A	G	-0.1584	0.0345	21.0801	4.4e-06	-0.00303594	0.0213334	0.886836
Colorectal cancer	SCF	4	18944656	rs7664024	T	C	-0.0718	0.0153	22.0225	2.69e-06	-0.00212973	0.00963159	0.825
Colorectal cancer	SCF	1	88911632	rs78397068	T	C	0.1202	0.0233	26.6132	2.49e-07	0.00584222	0.0159449	0.714066
Colorectal cancer	SIRT2	9	79147122	rs785900	T	C	0.0575	0.0118	23.745	1.1e-06	-0.00311843	0.00756687	0.680254
Colorectal cancer	SIRT2	6	158193698	rs1034059	A	G	0.076	0.0145	27.4721	1.59e-07	-0.011765	0.00916296	0.199152
Colorectal cancer	SIRT2	12	83600525	rs11115639	A	C	-0.0841	0.0184	20.8909	4.86e-06	-0.0019049	0.0115041	0.868484
Colorectal cancer	SIRT2	5	78787853	rs115455827	A	G	0.1277	0.0277	21.2531	4.02e-06	-0.00274676	0.0186523	0.882926
Colorectal cancer	SIRT2	3	14613224	rs116198125	T	C	-0.1521	0.0329	21.3731	3.78e-06	0.0193924	0.0215631	0.368476
Colorectal cancer	SIRT2	22	45002809	rs12152184	A	G	0.0965	0.0208	21.5242	3.49e-06	0.025311	0.0241855	0.295314
Colorectal cancer	SIRT2	2	122731427	rs138897138	A	G	0.104	0.0218	22.759	1.84e-06	-0.0144697	0.013179	0.272233
Colorectal cancer	SIRT2	19	39379770	rs144373891	T	C	-0.5739	0.0515	124.182	7.69e-29	0.0194179	0.0381869	0.611105
Colorectal cancer	SIRT2	8	89590527	rs147383134	T	C	0.2573	0.0551	21.806	3.02e-06	-0.0391997	0.0338457	0.246786
Colorectal cancer	SIRT2	4	160629137	rs60459634	A	G	-0.1063	0.0229	21.5474	3.45e-06	0.0148509	0.0147357	0.313543
Colorectal cancer	SIRT2	6	63413043	rs72883370	A	G	-0.3428	0.0737	21.6345	3.3e-06	0.0229836	0.0745798	0.75795
Colorectal cancer	SIRT2	13	37413465	rs77381020	T	C	0.0862	0.0184	21.9472	2.8e-06	-0.00442505	0.0126155	0.725765
Colorectal cancer	SLAMF1	7	38626562	rs10499604	T	C	0.058	0.0125	21.5296	3.48e-06	-0.00139716	0.00775189	0.856968
Colorectal cancer	SLAMF1	13	26736047	rs111865527	T	C	0.2712	0.0569	22.7172	1.88e-06	0.0328438	0.0363359	0.366051
Colorectal cancer	SLAMF1	13	107639422	rs112742549	T	C	0.2421	0.0506	22.8923	1.71e-06	0.0787127	0.0372828	0.0347522
Colorectal cancer	SLAMF1	6	32635501	rs114466578	A	G	0.1017	0.0168	36.6457	1.42e-09	-0.0145475	0.00961822	0.130409
Colorectal cancer	SLAMF1	1	160581152	rs12058421	A	C	-0.1256	0.0159	62.4001	2.8e-15	-0.0123819	0.0111165	0.265355
Colorectal cancer	SLAMF1	2	62575443	rs13014154	A	G	-0.0612	0.0123	24.7567	6.5e-07	0.018958	0.00757114	0.0122806
Colorectal cancer	SLAMF1	4	106143797	rs13147502	A	G	-0.0609	0.0127	22.9947	1.62e-06	0.0743407	0.0145263	3.09e-07
Colorectal cancer	SLAMF1	10	66091335	rs138657007	A	G	-0.2863	0.0577	24.6202	6.98e-07	-0.0356746	0.0345875	0.302338
Colorectal cancer	SLAMF1	14	87822926	rs147616029	T	C	-0.0644	0.0128	25.3135	4.87e-07	0.016479	0.0143097	0.249487
Colorectal cancer	SLAMF1	18	59233474	rs149092077	A	G	-0.3592	0.073	24.2118	8.63e-07	0.0579464	0.0613676	0.345042
Colorectal cancer	SLAMF1	15	55294543	rs1609310	T	G	-0.0557	0.012	21.5451	3.46e-06	-0.00161468	0.00746689	0.828796
Colorectal cancer	SLAMF1	2	216910771	rs192245879	A	G	0.3328	0.0655	25.8157	3.76e-07	0.00626195	0.0447397	0.888688
Colorectal cancer	SLAMF1	6	152893441	rs2623960	T	C	0.0688	0.0143	23.1475	1.5e-06	0.00766278	0.00878288	0.382953
Colorectal cancer	SLAMF1	10	28873202	rs2790462	T	C	-0.0747	0.0126	35.148	3.06e-09	-0.0100037	0.00825402	0.225522
Colorectal cancer	SLAMF1	12	111884608	rs3184504	T	C	0.097	0.013	55.6746	8.55e-14	-0.0751466	0.00740011	3.15e-24
Colorectal cancer	SLAMF1	18	72388527	rs35271532	A	G	-0.1486	0.0324	21.0352	4.51e-06	0.0314899	0.0238872	0.187411
Colorectal cancer	SLAMF1	19	17337555	rs3745163	A	C	0.0674	0.0145	21.6065	3.35e-06	-0.00601083	0.00903554	0.505895
Colorectal cancer	SLAMF1	4	6642331	rs3806818	A	G	0.0707	0.0153	21.3529	3.82e-06	0.000971077	0.00960535	0.919473
Colorectal cancer	SLAMF1	17	7063899	rs56244095	A	C	0.1013	0.0156	42.1667	8.38e-11	-0.00170382	0.0097602	0.861419
Colorectal cancer	SLAMF1	22	22451222	rs73151926	T	C	0.1063	0.0229	21.5474	3.45e-06	0.00418445	0.0142008	0.768251
Colorectal cancer	SLAMF1	6	42462406	rs7745783	T	C	-0.0589	0.0119	24.4983	7.44e-07	0.00168471	0.00735959	0.818936
Colorectal cancer	SLAMF1	7	134817203	rs79348253	A	G	-0.1585	0.0295	28.8679	7.75e-08	-0.00740089	0.0185511	0.689933
Colorectal cancer	ST1A1	12	23759406	rs10842189	T	C	-0.08	0.0173	21.3839	3.76e-06	-0.00787462	0.00979851	0.421597
Colorectal cancer	ST1A1	16	28285775	rs11074902	A	G	0.0695	0.0139	25	5.73e-07	0.00450444	0.00824772	0.584967
Colorectal cancer	ST1A1	17	54851764	rs117222566	A	G	0.271	0.0581	21.7564	3.1e-06	-0.049857	0.0529665	0.346555
Colorectal cancer	ST1A1	16	28561581	rs149278	T	C	-0.1882	0.0135	194.344	3.58e-44	-0.00209872	0.00739322	0.776509
Colorectal cancer	ST1A1	4	127777021	rs149869672	T	C	-0.3184	0.0684	21.6688	3.24e-06	0.0189001	0.0368165	0.6077
Colorectal cancer	ST1A1	1	86468724	rs1698742	T	C	-0.0984	0.0206	22.8169	1.78e-06	0.0053738	0.011804	0.648927
Colorectal cancer	ST1A1	8	17377551	rs2213907	A	G	-0.1504	0.0318	22.3687	2.25e-06	0.017653	0.0176864	0.318225
Colorectal cancer	ST1A1	12	113112650	rs232928	T	C	0.0622	0.0136	20.9172	4.8e-06	0.0160381	0.00750872	0.0326856
Colorectal cancer	ST1A1	7	77960330	rs2691531	T	C	-0.0645	0.0135	22.8272	1.77e-06	0.0172374	0.00749727	0.0214964
Colorectal cancer	ST1A1	1	119273856	rs2712255	A	G	0.0702	0.0147	22.8055	1.79e-06	-0.00403938	0.00742884	0.586618
Colorectal cancer	ST1A1	5	176839890	rs2731674	T	G	-0.083	0.0152	29.8173	4.75e-08	0.0168279	0.0086328	0.0512605
Colorectal cancer	ST1A1	6	52231674	rs55793562	A	G	0.0924	0.0199	21.5595	3.43e-06	-0.00260075	0.0108215	0.810073
Colorectal cancer	ST1A1	8	126413022	rs55939507	A	G	0.0768	0.0166	21.4046	3.72e-06	-0.024619	0.016868	0.144424
Colorectal cancer	ST1A1	4	187161211	rs66530140	T	C	-0.1678	0.0136	152.232	5.64e-35	0.010212	0.00732174	0.16309
Colorectal cancer	ST1A1	12	103074539	rs703595	T	C	-0.0715	0.0147	23.658	1.15e-06	0.00543265	0.00814169	0.504604
Colorectal cancer	ST1A1	3	186459927	rs710446	T	C	-0.0712	0.0135	27.8159	1.33e-07	-0.0046697	0.00743943	0.530203
Colorectal cancer	ST1A1	21	28777897	rs72643498	A	C	-0.18	0.0376	22.9176	1.69e-06	0.0163031	0.0214686	0.447617
Colorectal cancer	ST1A1	11	19560616	rs77919742	T	C	-0.1433	0.0287	24.9304	5.94e-07	0.0246086	0.0171914	0.152303
Colorectal cancer	ST1A1	8	11410797	rs7812322	T	C	-0.3483	0.0756	21.2258	4.08e-06	0.0432038	0.0661444	0.513644
Colorectal cancer	STAMPB	6	158193698	rs1034059	A	G	0.0695	0.0145	22.9738	1.64e-06	-0.011765	0.00916296	0.199152
Colorectal cancer	STAMPB	19	56709656	rs10426867	A	G	0.2031	0.0437	21.6002	3.36e-06	-0.0422564	0.0575912	0.463113
Colorectal cancer	STAMPB	14	104363671	rs111581172	A	G	-0.1722	0.0352	23.9321	9.98e-07	-0.0603379	0.0250218	0.0158908
Colorectal cancer	STAMPB	2	74061232	rs111872246	A	G	0.2195	0.0425	26.6742	2.41e-07	-0.0042113	0.027672	0.87904
Colorectal cancer	STAMPB	3	14613224	rs116198125	T	C	-0.1484	0.0325	20.8498	4.97e-06	0.0193924	0.0215631	0.368476
Colorectal cancer	STAMPB	22	45002809	rs12152184	A	G	0.0961	0.0208	21.3462	3.83e-06	0.025311	0.0241855	0.295314
Colorectal cancer	STAMPB	2	122731427	rs138897138	A	G	0.1085	0.0218	24.7712	6.46e-07	-0.0144697	0.013179	0.272233
Colorectal cancer	STAMPB	19	6195636	rs140656901	A	G	0.1288	0.0272	22.423	2.19e-06	0.00189099	0.0184462	0.918349
Colorectal cancer	STAMPB	15	81240669	rs2280441	A	G	-0.1571	0.0309	25.8485	3.69e-07	0.0154499	0.0228658	0.499247
Colorectal cancer	STAMPB	17	60294757	rs73327656	A	G	0.235	0.0512	21.0667	4.44e-06	0.0342625	0.0357005	0.337195
Colorectal cancer	STAMPB	10	6800809	rs75610895	T	C	-0.1908	0.0394	23.4512	1.28e-06	-0.00117668	0.0236254	0.960277
Colorectal cancer	TGF-alpha	11	119506018	rs12270510	T	C	0.0959	0.019	25.4759	4.48e-07	-0.0103895	0.011983	0.385933
Colorectal cancer	TGF-alpha	19	58857883	rs149146289	A	G	0.2856	0.0569	25.1937	5.19e-07	0.0669602	0.0391132	0.0869039
Colorectal cancer	TGF-alpha	4	16165036	rs34007466	A	G	-0.2684	0.05	28.8154	7.96e-08	0.0219146	0.0362044	0.544979
Colorectal cancer	TGF-alpha	17	52896367	rs35496173	T	G	-0.0561	0.0122	21.1449	4.26e-06	0.0127866	0.00757983	0.0916188
Colorectal cancer	TGF-alpha	17	38137033	rs3859189	A	G	0.0655	0.0116	31.8835	1.64e-08	0.0099611	0.00734858	0.175254
Colorectal cancer	TGF-alpha	10	90836825	rs4934441	A	G	-0.095	0.0198	23.0206	1.6e-06	-0.020546	0.0114219	0.0720456
Colorectal cancer	TGF-alpha	12	112007756	rs653178	T	C	-0.0708	0.0131	29.2095	6.5e-08	0.0757343	0.00743518	2.29e-24
Colorectal cancer	TGF-alpha	1	92925962	rs79050605	T	G	-0.0954	0.0202	22.3046	2.33e-06	-0.0267353	0.0092278	0.00376439
Colorectal cancer	TNF	7	80365289	rs117427219	A	G	-0.3062	0.0629	23.6979	1.13e-06	-0.0176322	0.0389206	0.650527
Colorectal cancer	TNF	2	86307128	rs12328100	A	G	-0.0649	0.013	24.9231	5.97e-07	-0.00376639	0.00742483	0.611966
Colorectal cancer	TNF	10	11469516	rs12354434	A	G	-0.1207	0.0247	23.8792	1.03e-06	-0.0164451	0.0145715	0.259075
Colorectal cancer	TNF	10	106909970	rs1377015	A	G	-0.0653	0.0142	21.147	4.25e-06	0.00445328	0.00811172	0.58301
Colorectal cancer	TNF	6	127494091	rs138684734	A	G	0.2512	0.0533	22.2119	2.44e-06	0.0408001	0.0308787	0.186401
Colorectal cancer	TNF	12	50824101	rs141295666	T	C	0.3405	0.066	26.6162	2.48e-07	-0.0307303	0.0474564	0.517278
Colorectal cancer	TNF	8	136662225	rs148560093	A	G	-0.298	0.0646	21.2798	3.97e-06	0.0147581	0.0372572	0.692022
Colorectal cancer	TNF	4	146658520	rs4835254	T	C	-0.1517	0.031	23.9468	9.9e-07	-0.026999	0.0179198	0.131899
Colorectal cancer	TNF	3	108099780	rs7621032	T	C	0.0674	0.0135	24.926	5.96e-07	-0.013767	0.00747798	0.0656204
Colorectal cancer	TNF	7	150140762	rs7806921	T	C	-0.0606	0.0131	21.3995	3.73e-06	-0.0139706	0.00751843	0.0631435
Colorectal cancer	TNF	6	44325149	rs867063	T	C	0.1175	0.0255	21.2322	4.07e-06	-0.0014184	0.0141103	0.91993
Colorectal cancer	TNF	22	45932279	rs9614693	T	C	0.0826	0.0177	21.7778	3.06e-06	0.000805193	0.0108283	0.940724
Colorectal cancer	TNF	17	15740146	rs9913313	T	C	-0.0836	0.0183	20.8694	4.92e-06	-0.0095719	0.0163638	0.558585
Colorectal cancer	TNFB	12	6429443	rs139511528	A	G	-0.2485	0.0521	22.7498	1.85e-06	-0.0904403	0.0272484	0.000903077
Colorectal cancer	TNFB	12	6514963	rs2364485	A	C	0.1759	0.0189	86.618	1.32e-20	0.0145197	0.0111699	0.193635
Colorectal cancer	TNFB	6	31042217	rs2523882	T	C	-0.1991	0.0144	191.169	1.77e-43	0.00160253	0.00818846	0.844841
Colorectal cancer	TNFB	6	31474685	rs2844500	T	C	-0.6283	0.0196	1027.59	1.8e-225	0.0166354	0.0118352	0.159849
Colorectal cancer	TNFB	6	30940328	rs3131932	A	G	-0.0928	0.0131	50.1826	1.4e-12	0.0325567	0.0074537	1.25e-05
Colorectal cancer	TNFB	12	111932800	rs7137828	T	C	-0.1333	0.0133	100.452	1.21e-23	0.0754639	0.00742459	2.87e-24
Colorectal cancer	TNFRSF9	2	8443803	rs10178845	A	G	-0.0682	0.0144	22.4307	2.18e-06	0.0158203	0.00814641	0.0521374
Colorectal cancer	TNFRSF9	12	129783438	rs10744409	A	G	0.064	0.0131	23.8681	1.03e-06	0.00435534	0.00742529	0.557502
Colorectal cancer	TNFRSF9	10	90880926	rs11202989	T	C	-0.0995	0.0212	22.028	2.69e-06	-0.0300588	0.0119988	0.0122399
Colorectal cancer	TNFRSF9	17	16522922	rs118083884	A	G	0.3284	0.0668	24.1687	8.83e-07	0.0380951	0.0307398	0.215243
Colorectal cancer	TNFRSF9	12	67215987	rs12227836	A	G	-0.0669	0.014	22.8347	1.77e-06	-0.014751	0.00772276	0.0561246
Colorectal cancer	TNFRSF9	13	108993494	rs12874404	A	G	-0.1402	0.0296	22.4343	2.17e-06	-0.0207524	0.0163208	0.203539
Colorectal cancer	TNFRSF9	4	28155085	rs140214797	T	G	0.2317	0.0504	21.1345	4.28e-06	-0.0461865	0.0277348	0.0958547
Colorectal cancer	TNFRSF9	8	50188685	rs146380867	A	G	0.3742	0.0814	21.1329	4.29e-06	0.118514	0.051322	0.0209306
Colorectal cancer	TNFRSF9	3	177868759	rs150949259	A	G	0.375	0.0809	21.4865	3.56e-06	0.0402753	0.0487305	0.408525
Colorectal cancer	TNFRSF9	8	118333064	rs1846520	A	G	-0.1626	0.0313	26.9869	2.05e-07	0.00619454	0.0170643	0.716596
Colorectal cancer	TNFRSF9	2	120226781	rs2579649	A	C	-0.0968	0.0199	23.6616	1.15e-06	0.0278922	0.0109481	0.0108447
Colorectal cancer	TNFRSF9	12	111884608	rs3184504	T	C	0.0681	0.013	27.4415	1.62e-07	-0.0751466	0.00740011	3.15e-24
Colorectal cancer	TNFRSF9	5	176766177	rs4976685	A	G	-0.0693	0.0139	24.8563	6.18e-07	0.00697997	0.00782708	0.372515
Colorectal cancer	TNFRSF9	4	153651229	rs72964492	A	C	0.3111	0.065	22.9073	1.7e-06	-0.0128535	0.0380083	0.735231
Colorectal cancer	TNFRSF9	5	174179760	rs75246422	T	C	-0.0982	0.0203	23.4008	1.32e-06	-0.00844832	0.0115164	0.463197
Colorectal cancer	TNFRSF9	13	28604007	rs76428106	T	C	-0.2714	0.0593	20.9464	4.72e-06	0.0814628	0.037682	0.0306299
Colorectal cancer	TNFRSF9	5	124329728	rs7737635	A	G	0.0924	0.0201	21.1325	4.29e-06	0.0178836	0.0177606	0.313972
Colorectal cancer	TNFRSF9	9	87717237	rs7858310	A	G	0.0707	0.0152	21.6347	3.3e-06	-0.00745362	0.00830848	0.36966
Colorectal cancer	TNFRSF9	12	6503786	rs9669611	T	C	0.0703	0.015	21.9648	2.78e-06	0.0224795	0.00847474	0.00798902
Colorectal cancer	TNFSF14	2	137066601	rs10211598	T	C	-0.0628	0.0137	21.0125	4.56e-06	-0.00721084	0.00782278	0.356646
Colorectal cancer	TNFSF14	19	5968688	rs11085155	A	G	-0.0811	0.0176	21.2332	4.07e-06	-0.00188847	0.00992015	0.849021
Colorectal cancer	TNFSF14	12	91045724	rs11105725	T	C	-0.0683	0.0147	21.5877	3.38e-06	-0.0108985	0.00817316	0.182384
Colorectal cancer	TNFSF14	19	6682873	rs11569551	A	G	0.2584	0.0327	62.4438	2.74e-15	-0.0522822	0.0184817	0.00467146
Colorectal cancer	TNFSF14	6	56788897	rs115950744	A	G	-0.2574	0.0506	25.8771	3.64e-07	0.00676889	0.0279669	0.808755
Colorectal cancer	TNFSF14	8	36844946	rs117720118	T	G	-0.1456	0.0303	23.0907	1.55e-06	-0.0138246	0.0168206	0.41114
Colorectal cancer	TNFSF14	5	131652529	rs11950562	A	C	0.0785	0.0132	35.3664	2.73e-09	-0.0108527	0.00735264	0.139937
Colorectal cancer	TNFSF14	12	74925803	rs1461044	T	C	-0.1519	0.0316	23.1069	1.53e-06	-0.00150664	0.0192707	0.937682
Colorectal cancer	TNFSF14	15	23989218	rs184708984	T	C	-0.6334	0.1109	32.6207	1.12e-08	-0.0341578	0.0561156	0.542721
Colorectal cancer	TNFSF14	16	78681855	rs2738591	T	C	-0.063	0.0133	22.4377	2.17e-06	0.00660626	0.00776621	0.394968
Colorectal cancer	TNFSF14	19	6665020	rs344560	T	C	-0.4894	0.0273	321.368	7.29e-72	0.0303333	0.0154495	0.049602
Colorectal cancer	TNFSF14	13	100645723	rs4772260	T	C	0.0619	0.0135	21.0239	4.54e-06	-0.0126245	0.00751049	0.0927799
Colorectal cancer	TNFSF14	9	132432461	rs59801342	A	G	0.229	0.0497	21.2304	4.07e-06	0.0574038	0.0281253	0.0412507
Colorectal cancer	TNFSF14	15	79463978	rs74600570	T	C	-0.2255	0.0472	22.8249	1.77e-06	0.0180058	0.0285949	0.528899
Colorectal cancer	TNFSF14	19	29938464	rs76688046	T	C	0.1032	0.0215	23.04	1.59e-06	0.0192882	0.0209561	0.357358
Colorectal cancer	TNFSF14	4	94769686	rs7688836	A	G	-0.0818	0.0166	24.2823	8.32e-07	0.00287777	0.00966513	0.765896
Colorectal cancer	TNFSF14	8	27416526	rs78336300	A	C	0.2392	0.0522	20.9982	4.6e-06	-0.0299171	0.0275533	0.277572
Colorectal cancer	TNFSF14	8	99636603	rs79233212	A	G	-0.2358	0.0506	21.7163	3.16e-06	-0.0180677	0.0346479	0.602043
Colorectal cancer	TNFSF14	10	111146614	rs79791117	T	C	-0.2336	0.0511	20.898	4.84e-06	-0.0431045	0.0313483	0.169125
Colorectal cancer	TNFSF14	6	22713651	rs9295562	T	C	-0.0651	0.0141	21.3169	3.89e-06	0.0144194	0.00794838	0.0696571
Colorectal cancer	TNFSF14	18	11626563	rs9961731	A	G	0.1048	0.0208	25.3861	4.69e-07	-0.0121419	0.0201902	0.547588
Colorectal cancer	TNFSF14	18	70105531	rs9962377	T	C	-0.0905	0.0186	23.674	1.14e-06	0.00930714	0.0102797	0.36526
Colorectal cancer	TRAIL	6	90047013	rs1065657	A	G	0.0655	0.0118	30.8119	2.84e-08	0.00166688	0.00739798	0.821734
Colorectal cancer	TRAIL	5	162595921	rs111257277	A	G	0.189	0.037	26.0928	3.25e-07	0.0420928	0.0242081	0.0820712
Colorectal cancer	TRAIL	5	75017740	rs114597610	T	C	-0.26	0.0564	21.2514	4.03e-06	-0.0375582	0.0540036	0.486757
Colorectal cancer	TRAIL	6	33692744	rs140862652	A	C	0.1342	0.0265	25.6456	4.1e-07	0.0045682	0.016983	0.78794
Colorectal cancer	TRAIL	7	135852098	rs141011299	A	G	-0.5024	0.1076	21.8009	3.02e-06	0.0403163	0.174684	0.817474
Colorectal cancer	TRAIL	4	69327121	rs145386370	T	G	0.2641	0.0535	24.3685	7.96e-07	0.026938	0.0376649	0.474484
Colorectal cancer	TRAIL	4	57703725	rs146922303	T	C	0.1622	0.0347	21.8496	2.95e-06	0.0140144	0.0240305	0.559762
Colorectal cancer	TRAIL	1	196710916	rs16840522	T	C	-0.1191	0.0147	65.6431	5.4e-16	0.0186678	0.00928677	0.0444149
Colorectal cancer	TRAIL	4	181271289	rs17779404	T	G	0.0674	0.0138	23.854	1.04e-06	0.0151584	0.00873258	0.0825918
Colorectal cancer	TRAIL	11	103163928	rs180941492	A	G	-0.244	0.0491	24.6954	6.71e-07	0.0185648	0.0358095	0.604158
Colorectal cancer	TRAIL	6	25887657	rs1892247	A	G	-0.0756	0.0158	22.8944	1.71e-06	0.0125831	0.0104505	0.228563
Colorectal cancer	TRAIL	16	57345733	rs2113173	T	C	0.0691	0.0145	22.7102	1.88e-06	-0.0041367	0.00912925	0.650458
Colorectal cancer	TRAIL	2	203169224	rs2138380	A	G	0.0882	0.0182	23.4852	1.26e-06	0.00011452	0.0109822	0.99168
Colorectal cancer	TRAIL	10	107586667	rs2418781	T	G	-0.1452	0.0316	21.1134	4.33e-06	-0.011738	0.0190242	0.537231
Colorectal cancer	TRAIL	14	94844947	rs28929474	T	C	0.6692	0.044	231.316	3.08e-52	-0.0810857	0.0313161	0.00961813
Colorectal cancer	TRAIL	19	44153100	rs4760	A	G	0.3554	0.0163	475.401	2.14e-105	-0.0327903	0.011072	0.00306105
Colorectal cancer	TRAIL	3	172130799	rs490342	T	G	0.1252	0.02	39.1876	3.85e-10	-0.0111827	0.0120592	0.353765
Colorectal cancer	TRAIL	3	186449122	rs5030044	A	G	0.285	0.0187	232.277	1.9e-52	-0.00795561	0.0118237	0.501042
Colorectal cancer	TRAIL	7	52792820	rs6969337	T	C	0.1823	0.038	23.0147	1.61e-06	0.0382523	0.0229283	0.0952466
Colorectal cancer	TRAIL	3	172294500	rs79287178	A	G	-0.4891	0.0342	204.523	2.15e-46	-0.00569469	0.022441	0.799679
Colorectal cancer	TRAIL	17	64224775	rs8178824	T	C	0.2575	0.037	48.4341	3.42e-12	-0.0328192	0.022332	0.141669
Colorectal cancer	TRANCE	2	30655453	rs113835939	A	C	-0.1939	0.0416	21.7255	3.15e-06	0.0178289	0.0277726	0.5209
Colorectal cancer	TRANCE	20	39165692	rs117113213	A	G	-0.1646	0.03	30.1035	4.1e-08	-0.0307793	0.022893	0.178791
Colorectal cancer	TRANCE	3	194061578	rs11713634	A	G	-0.0978	0.015	42.5104	7.03e-11	-0.00419794	0.0084505	0.619352
Colorectal cancer	TRANCE	5	160174315	rs1432791	T	C	-0.0549	0.0118	21.6462	3.28e-06	-0.0148692	0.00737843	0.0438809
Colorectal cancer	TRANCE	4	111911027	rs150011668	T	C	-0.1376	0.0281	23.9786	9.74e-07	-0.113808	0.039587	0.0040418
Colorectal cancer	TRANCE	5	115874345	rs150128402	A	G	0.2386	0.0459	27.0219	2.01e-07	0.0535505	0.0314026	0.0881406
Colorectal cancer	TRANCE	7	142245686	rs17302	T	G	-0.0625	0.013	23.1139	1.53e-06	0.00417752	0.00849834	0.623024
Colorectal cancer	TRANCE	8	120201029	rs2468187	T	C	-0.1618	0.0118	188.015	8.62e-43	0.015113	0.00741562	0.0415498
Colorectal cancer	TRANCE	8	19490180	rs2975421	T	G	-0.078	0.017	21.0519	4.47e-06	-0.0163782	0.010342	0.113272
Colorectal cancer	TRANCE	1	22143382	rs34221978	A	G	0.167	0.0344	23.5676	1.21e-06	-0.0229693	0.0217063	0.289971
Colorectal cancer	TRANCE	7	50811081	rs3801000	A	G	0.0686	0.013	27.8459	1.31e-07	0.0102586	0.00827616	0.215148
Colorectal cancer	TRANCE	13	68202750	rs4334157	T	C	-0.1684	0.0356	22.3761	2.24e-06	0.0276544	0.0225721	0.220515
Colorectal cancer	TRANCE	4	105828656	rs4365726	A	G	-0.0777	0.0166	21.9092	2.86e-06	0.0514153	0.0101951	4.58e-07
Colorectal cancer	TRANCE	13	43039673	rs4512994	A	C	0.1172	0.0116	102.08	5.33e-24	0.00201257	0.00734995	0.784223
Colorectal cancer	TRANCE	20	46454945	rs6063153	T	C	0.0636	0.0126	25.4785	4.47e-07	0.00593474	0.0079731	0.456668
Colorectal cancer	TRANCE	8	23089208	rs62501135	A	G	-0.1532	0.0148	107.15	4.13e-25	0.00796319	0.00925452	0.389533
Colorectal cancer	TRANCE	9	93147790	rs6479556	T	G	0.07	0.0148	22.3703	2.25e-06	-0.0209613	0.00930377	0.0242595
Colorectal cancer	TRANCE	6	90249507	rs6932751	A	G	0.054	0.0116	21.6706	3.24e-06	0.0110672	0.0073467	0.131959
Colorectal cancer	TRANCE	17	26694861	rs704	A	G	-0.1085	0.0116	87.487	8.48e-21	-0.00727937	0.00738516	0.324292
Colorectal cancer	TRANCE	2	17337409	rs72781813	T	G	0.2368	0.0486	23.7406	1.1e-06	-0.00120959	0.0334516	0.971155
Colorectal cancer	TRANCE	12	129430611	rs75991751	T	G	-0.2685	0.0539	24.8148	6.31e-07	-0.0214913	0.0310151	0.488353
Colorectal cancer	TRANCE	2	104163036	rs76488966	T	G	-0.1719	0.0366	22.0592	2.64e-06	-0.0126346	0.0277403	0.648777
Colorectal cancer	TRANCE	3	83133339	rs77980965	T	C	-0.2976	0.0641	21.5551	3.44e-06	-0.00350394	0.0609085	0.954125
Colorectal cancer	TRANCE	3	172294500	rs79287178	A	G	-0.4987	0.0343	211.393	6.82e-48	-0.00569469	0.022441	0.799679
Colorectal cancer	TSLP	10	34395970	rs117095006	A	G	-0.1569	0.0338	21.5483	3.45e-06	0.0306494	0.0186933	0.101091
Colorectal cancer	TSLP	17	27504563	rs118119134	A	G	-0.4423	0.0943	21.9994	2.73e-06	-0.0448973	0.0630737	0.476574
Colorectal cancer	TSLP	16	8805947	rs12448125	T	G	0.1784	0.0367	23.6297	1.17e-06	-0.0106511	0.0221372	0.630416
Colorectal cancer	TSLP	15	79915029	rs140886020	A	G	0.1619	0.0351	21.2755	3.98e-06	0.0193818	0.0213283	0.36349
Colorectal cancer	TSLP	11	121946210	rs145111430	A	G	0.2674	0.0575	21.6265	3.31e-06	-0.0196364	0.0417497	0.638116
Colorectal cancer	TSLP	20	37959633	rs185922111	A	G	0.3618	0.0747	23.4583	1.28e-06	0.0109414	0.0536409	0.838373
Colorectal cancer	TSLP	15	60209215	rs190906347	A	C	0.3219	0.066	23.7878	1.08e-06	0.00141972	0.0658382	0.982796
Colorectal cancer	TSLP	7	42730058	rs4724126	T	G	0.0846	0.0152	30.978	2.61e-08	-0.00306008	0.00847281	0.717976
Colorectal cancer	TSLP	8	69813968	rs72652144	A	G	0.1629	0.0345	22.2948	2.34e-06	-0.0235465	0.0196613	0.231071
Colorectal cancer	TSLP	10	108726426	rs72811179	T	C	-0.2956	0.063	22.0155	2.7e-06	0.0199989	0.0419983	0.633944
Colorectal cancer	TSLP	17	80919387	rs7406537	A	G	-0.0643	0.0139	21.3989	3.73e-06	-0.0186663	0.00744455	0.012163
Colorectal cancer	TWEAK	11	11644391	rs10831650	A	G	0.0692	0.0125	30.6473	3.09e-08	-0.000291021	0.00774781	0.970037
Colorectal cancer	TWEAK	5	167311493	rs11738159	T	C	0.0577	0.0119	23.5103	1.24e-06	-0.0035009	0.00742518	0.637291
Colorectal cancer	TWEAK	6	70731400	rs117799464	A	G	0.2043	0.0443	21.2681	3.99e-06	-0.00534	0.0279144	0.848291
Colorectal cancer	TWEAK	1	233623860	rs12726054	A	G	0.109	0.0228	22.8551	1.75e-06	0.0216138	0.0148462	0.145435
Colorectal cancer	TWEAK	4	103188709	rs13107325	T	C	0.2027	0.0236	73.7706	8.77e-18	0.0170692	0.0140278	0.223676
Colorectal cancer	TWEAK	6	88516736	rs16879825	A	G	-0.2027	0.0438	21.417	3.69e-06	0.0284045	0.0291624	0.330051
Colorectal cancer	TWEAK	3	142705695	rs1965399	A	G	-0.1312	0.028	21.9559	2.79e-06	0.0237729	0.0187776	0.205505
Colorectal cancer	TWEAK	2	53077754	rs2163333	A	G	0.1404	0.0273	26.449	2.71e-07	-0.00369828	0.0172967	0.830692
Colorectal cancer	TWEAK	1	221052765	rs2738752	A	G	-0.0591	0.0129	20.9892	4.62e-06	0.00248204	0.0147069	0.86598
Colorectal cancer	TWEAK	17	7451110	rs34790908	T	C	0.211	0.0129	267.538	3.9e-60	0.00131211	0.00835552	0.875217
Colorectal cancer	TWEAK	3	59625877	rs3821473	A	G	-0.0622	0.0136	20.9172	4.8e-06	0.00685549	0.00867775	0.429523
Colorectal cancer	TWEAK	12	129101566	rs4882710	T	C	0.0666	0.0131	25.8467	3.7e-07	0.00669482	0.00823366	0.416159
Colorectal cancer	TWEAK	9	5636355	rs56023600	T	C	-0.0856	0.0186	21.1798	4.18e-06	0.00714015	0.0115697	0.537139
Colorectal cancer	TWEAK	9	136154168	rs579459	T	C	0.1098	0.0157	48.9109	2.68e-12	-0.0160295	0.00884698	0.0700072
Colorectal cancer	TWEAK	11	130975896	rs58743186	A	G	-0.0717	0.0154	21.6769	3.23e-06	0.000801427	0.0172474	0.962939
Colorectal cancer	TWEAK	9	33113322	rs7019909	T	C	-0.0897	0.0193	21.6008	3.36e-06	0.0104746	0.0121719	0.38948
Colorectal cancer	TWEAK	12	592399	rs73590361	T	C	-0.0744	0.0161	21.3547	3.82e-06	-0.00790622	0.0104671	0.450045
Colorectal cancer	TWEAK	17	7789542	rs7503751	A	G	-0.1386	0.0238	33.9135	5.76e-09	-0.000482547	0.0141951	0.972882
Colorectal cancer	TWEAK	10	132815955	rs76047473	T	C	0.1318	0.0286	21.2373	4.06e-06	-0.0168569	0.017494	0.335253
Colorectal cancer	TWEAK	19	19706214	rs76133364	A	C	0.1896	0.0369	26.4012	2.77e-07	-0.0328691	0.0258179	0.202979
Colorectal cancer	TWEAK	3	174384187	rs78254232	T	C	-0.2108	0.0456	21.3703	3.79e-06	-0.0367062	0.0305246	0.229166
Colorectal cancer	uPA	4	35016704	rs1074669	A	G	-0.0548	0.0119	21.2064	4.12e-06	0.00130101	0.00741603	0.86074
Colorectal cancer	uPA	11	11142087	rs10840566	A	G	0.0784	0.0154	25.9174	3.56e-07	0.00526541	0.00997678	0.597661
Colorectal cancer	uPA	9	94784966	rs10992204	A	G	0.1061	0.0217	23.9062	1.01e-06	0.010446	0.0142704	0.464165
Colorectal cancer	uPA	11	126243952	rs11220462	A	G	-0.1024	0.0161	40.4528	2.01e-10	-0.0112932	0.0106794	0.290294
Colorectal cancer	uPA	9	136141504	rs13299342	A	G	0.1	0.017	34.6021	4.04e-09	-0.0131879	0.0104541	0.207128
Colorectal cancer	uPA	6	32900651	rs154972	A	G	-0.0625	0.012	27.1267	1.91e-07	-0.00374713	0.00766431	0.624908
Colorectal cancer	uPA	10	75677840	rs2227575	A	C	-0.0946	0.0115	67.6685	1.93e-16	0.00643438	0.00743958	0.387102
Colorectal cancer	uPA	1	110470764	rs333947	A	G	-0.0785	0.0166	22.3626	2.26e-06	0.0283999	0.0106325	0.00756156
Colorectal cancer	uPA	19	44174441	rs4251805	T	C	-0.422	0.0311	184.121	6.1e-42	-0.0240498	0.0201068	0.231655
Colorectal cancer	uPA	19	44153100	rs4760	A	G	0.1408	0.0165	72.8178	1.42e-17	-0.0327903	0.011072	0.00306105
Colorectal cancer	uPA	18	24686365	rs4800787	T	C	-0.094	0.0125	56.5504	5.48e-14	0.00713483	0.00799433	0.372132
Colorectal cancer	uPA	5	126921537	rs59772299	T	G	0.0627	0.0133	22.2245	2.43e-06	-0.0181718	0.00858071	0.0341958
Colorectal cancer	uPA	12	111973358	rs597808	A	G	0.0662	0.0134	24.4065	7.8e-07	-0.0757726	0.00744796	2.6e-24
Colorectal cancer	uPA	3	193665003	rs62286554	T	C	-0.091	0.019	22.9391	1.67e-06	0.00303678	0.0107151	0.776862
Colorectal cancer	uPA	3	56631258	rs6805474	A	G	0.0952	0.0176	29.2583	6.33e-08	0.0139236	0.0106687	0.19186
Colorectal cancer	uPA	17	26694861	rs704	A	G	0.0567	0.0115	24.3092	8.2e-07	-0.00727937	0.00738516	0.324292
Colorectal cancer	uPA	17	7063667	rs7406661	T	C	-0.1107	0.0156	50.3554	1.28e-12	0.000951739	0.00970557	0.921884
Colorectal cancer	uPA	2	160726868	rs7564243	A	G	-0.0852	0.0114	55.856	7.8e-14	-0.00802894	0.00737751	0.276463
Colorectal cancer	VEGF_A	10	65071215	rs10822155	A	C	0.0838	0.0117	51.2999	7.93e-13	-0.00543684	0.00746418	0.466374
Colorectal cancer	VEGF_A	5	88180196	rs114694170	T	C	-0.1625	0.0267	37.0411	1.16e-09	0.0296479	0.0167741	0.0771487
Colorectal cancer	VEGF_A	9	2694914	rs11789392	T	C	0.1383	0.0131	111.456	4.7e-26	-0.0139737	0.0181093	0.440334
Colorectal cancer	VEGF_A	5	117371187	rs11953790	T	C	-0.1842	0.0374	24.2569	8.43e-07	-0.0362838	0.022326	0.104124
Colorectal cancer	VEGF_A	16	231541	rs1203834	T	C	0.1174	0.0253	21.5325	3.48e-06	-0.0128499	0.0158471	0.417439
Colorectal cancer	VEGF_A	7	144108520	rs1208181	T	C	-0.079	0.0166	22.6484	1.95e-06	0.0165357	0.0184287	0.369569
Colorectal cancer	VEGF_A	10	104076091	rs12784822	A	G	-0.3266	0.0715	20.8651	4.93e-06	0.0535897	0.0660254	0.416991
Colorectal cancer	VEGF_A	13	77462624	rs144037665	A	C	-0.2779	0.0603	21.2394	4.05e-06	0.0403231	0.0334876	0.228542
Colorectal cancer	VEGF_A	9	3020960	rs145703410	T	C	-0.2475	0.0539	21.085	4.39e-06	0.0540531	0.0404237	0.181169
Colorectal cancer	VEGF_A	12	75261276	rs145846107	T	C	0.2736	0.0582	22.0997	2.59e-06	-0.0422952	0.037165	0.255105
Colorectal cancer	VEGF_A	5	54043585	rs16883415	T	C	-0.22	0.0457	23.1746	1.48e-06	0.0428025	0.0333301	0.199073
Colorectal cancer	VEGF_A	4	31819358	rs183596950	A	G	-0.07	0.0152	21.2084	4.12e-06	0.0581866	0.0376815	0.122547
Colorectal cancer	VEGF_A	1	32204683	rs2050256	A	G	-0.0734	0.0152	23.3187	1.37e-06	0.00922015	0.0098267	0.348103
Colorectal cancer	VEGF_A	11	95274487	rs34536806	T	G	0.0992	0.0208	22.7456	1.85e-06	0.000325931	0.012977	0.979962
Colorectal cancer	VEGF_A	1	190376438	rs61818787	T	C	-0.0759	0.0148	26.3003	2.92e-07	0.0181762	0.00940283	0.0532294
Colorectal cancer	VEGF_A	6	43855489	rs62401205	A	C	-0.2112	0.0333	40.2253	2.26e-10	-0.018926	0.0218526	0.386448
Colorectal cancer	VEGF_A	19	14759939	rs62640435	T	C	-0.0671	0.0127	27.915	1.27e-07	-0.0039601	0.00794987	0.61839
Colorectal cancer	VEGF_A	6	43925607	rs6921438	A	G	-0.4343	0.0113	1477.14	3.46E-323	-0.00137936	0.00746659	0.853434
Colorectal cancer	VEGF_A	4	94769686	rs7688836	A	G	-0.0685	0.0145	22.3175	2.31e-06	0.00287777	0.00966513	0.765896
Colorectal cancer	VEGF_A	7	68565319	rs7808444	A	C	-0.0628	0.0137	21.0125	4.56e-06	0.00122729	0.00869808	0.887792
Colorectal cancer	VEGF_A	6	43940269	rs9472184	A	G	-0.0602	0.0124	23.5695	1.2e-06	0.0134927	0.00773168	0.0809633

## Sheet: S3
Result of the Steiger filtering, the Cochran's Q test, and the MR-Egger intercept test in the forward MR analysis
Outcome	Exposurea	Steiger filtering		The Cochran's Q test		The MR-Egger intercepts test
		correct_causal_direction	Psteiger	Q	Pheterogeneity	Egger intercept	Ppleiotropy
Colorectal cancer	CX3CL1	Passed	6.05268e-164	23.0402	0.112664	-0.00623392	0.51864
Colorectal cancer	GDNF	Passed	9.38499e-150	9.19632	0.419354	0.00379774	0.661895
Colorectal cancer	IL-2RB	Passed	2.22332e-56	16.3991	0.0887631	0.0111536	0.312199
Colorectal cancer	LAP TGF-beta-1	Passed	1.20757e-131	29.0628	0.0339513	-0.00217939	0.76265
Colorectal cancer	LIF-R	Passed	4.31237e-148	11.0349	0.683293	0.00261897	0.638842
Colorectal cancer	TRAIL	Passed	1.00135e-300	27.9855	0.109743	0.00630681	0.276479
Notes: MR, mendelian randomization; a: Full name of abbreviation was listed in Table S1.

## Sheet: S4
Detailed information of instrumental variables used in the reverse MR analysis
Outcomea	Exposure	Chromosome	Position	SNP	Effect allele	Other allele	Exposure				Outcome
							Beta	SE	F	P	Beta	SE	P
CX3CL1	Colorectal cancer	1	22583066	rs10159108	A	G	0.0663466	0.0119507	30.8213	2.83e-08	-0.0489	0.0186	0.00856
CX3CL1	Colorectal cancer	11	10238173	rs10160763	T	G	-0.0415136	0.0074587	30.9781	2.61e-08	-0.0034	0.0118	0.773
CX3CL1	Colorectal cancer	19	5840926	rs10409772	A	C	0.0771356	0.0137674	31.3911	2.11e-08	-0.0003	0.0229	0.99
CX3CL1	Colorectal cancer	17	10707241	rs1078643	A	G	0.0763113	0.00917962	69.108	9.32e-17	-0.0047	0.0137	0.732
CX3CL1	Colorectal cancer	10	52646093	rs10821905	A	G	-0.0669542	0.0096298	48.3416	3.58e-12	0.021	0.0153	0.17
CX3CL1	Colorectal cancer	12	6412036	rs10849438	G	T	0.08071	0.0113291	50.7533	1.05e-12	-0.0498	0.0173	0.00399
CX3CL1	Colorectal cancer	12	96069858	rs10859923	C	T	0.0508587	0.0075803	45.015	1.96e-11	-0.014	0.0121	0.247
CX3CL1	Colorectal cancer	11	74358682	rs10899024	G	A	0.0708059	0.00753544	88.2921	5.65e-21	-0.0044	0.0116	0.704
CX3CL1	Colorectal cancer	9	110373819	rs10978941	T	C	-0.0574991	0.00918171	39.2171	3.79e-10	-0.0033	0.0142	0.816
CX3CL1	Colorectal cancer	12	51216890	rs11169572	C	T	0.0860127	0.00752041	130.81	2.72e-30	-0.0136	0.0118	0.249
CX3CL1	Colorectal cancer	3	133748789	rs113569514	C	T	-0.0666322	0.0107327	38.5434	5.36e-10	-0.0211	0.017	0.215
CX3CL1	Colorectal cancer	19	41864971	rs11670143	G	A	0.0520191	0.00761044	46.7204	8.19e-12	0.0235	0.012	0.0502
CX3CL1	Colorectal cancer	19	59017640	rs11670192	A	G	0.0600363	0.00941349	40.6749	1.8e-10	-0.0314	0.0151	0.0376
CX3CL1	Colorectal cancer	2	98275354	rs11692435	A	G	-0.0910369	0.0132816	46.9823	7.16e-12	-0.0048	0.02	0.81
CX3CL1	Colorectal cancer	11	74628743	rs117042741	T	C	-0.226118	0.0196748	132.084	1.43e-30	-0.0155	0.0288	0.59
CX3CL1	Colorectal cancer	4	145659064	rs11727676	C	T	0.0927046	0.0124636	55.3243	1.02e-13	-0.0239	0.0207	0.248
CX3CL1	Colorectal cancer	8	128253752	rs11775667	A	G	0.0560715	0.00937793	35.7495	2.24e-09	-0.0259	0.015	0.0842
CX3CL1	Colorectal cancer	1	205163798	rs12078075	A	G	-0.0714218	0.0127145	31.5546	1.94e-08	-0.0331	0.0207	0.11
CX3CL1	Colorectal cancer	1	222098753	rs12140529	T	C	0.083738	0.00897078	87.1334	1.01e-20	-0.0027	0.0143	0.85
CX3CL1	Colorectal cancer	1	55247852	rs12143541	G	A	0.0824616	0.010238	64.8744	7.99e-16	-0.0341	0.0169	0.0436
CX3CL1	Colorectal cancer	13	37491650	rs12427846	C	T	0.0791175	0.0088237	80.3977	3.06e-19	-0.0014	0.0138	0.919
CX3CL1	Colorectal cancer	16	86252544	rs12447408	A	G	0.0578914	0.00861422	45.1644	1.81e-11	0.0059	0.0135	0.662
CX3CL1	Colorectal cancer	10	81045280	rs1250568	C	T	0.0486044	0.00752201	41.7526	1.04e-10	0.0202	0.012	0.0923
CX3CL1	Colorectal cancer	1	22701761	rs12751610	C	T	-0.0587908	0.00984691	35.6467	2.37e-09	-0.0091	0.0157	0.562
CX3CL1	Colorectal cancer	14	54563802	rs12879025	A	G	-0.0562012	0.00815736	47.467	5.59e-12	0.0022	0.0116	0.85
CX3CL1	Colorectal cancer	16	80038942	rs12930889	T	C	-0.0598672	0.00744122	64.7276	8.6e-16	-0.0103	0.0115	0.37
CX3CL1	Colorectal cancer	3	112903888	rs13086367	G	A	-0.0526876	0.00738408	50.9125	9.66e-13	0.0094	0.0116	0.418
CX3CL1	Colorectal cancer	15	33149751	rs144674978	T	C	0.29331	0.0331837	78.1275	9.66e-19	0.0001	0.0656	0.999
CX3CL1	Colorectal cancer	6	106482613	rs145997965	C	T	0.189455	0.0332912	32.3857	1.26e-08	0.0679	0.0525	0.196
CX3CL1	Colorectal cancer	6	133993925	rs151127921	T	C	0.159257	0.028795	30.5888	3.19e-08	-0.0388	0.0488	0.427
CX3CL1	Colorectal cancer	9	22103183	rs1537372	T	G	-0.0631538	0.00746777	71.5183	2.75e-17	-0.0239	0.0117	0.0411
CX3CL1	Colorectal cancer	8	117630683	rs16892766	C	A	0.201008	0.0127564	248.296	6.1e-56	0.0135	0.0216	0.532
CX3CL1	Colorectal cancer	22	24175101	rs17003993	C	T	0.0595008	0.0107957	30.3769	3.56e-08	0.015	0.0175	0.391
CX3CL1	Colorectal cancer	6	31178334	rs17197658	G	A	-0.0531726	0.00870185	37.3381	9.93e-10	-0.0439	0.013	0.000733
CX3CL1	Colorectal cancer	20	60932414	rs1741640	C	T	0.127997	0.00900621	201.983	7.71e-46	0.0326	0.0142	0.0217
CX3CL1	Colorectal cancer	11	61609750	rs174583	T	C	-0.0540317	0.0077932	48.0691	4.11e-12	0.0137	0.012	0.254
CX3CL1	Colorectal cancer	7	130600748	rs17686932	G	A	-0.112641	0.016714	45.4184	1.59e-11	0.0489	0.0272	0.0722
CX3CL1	Colorectal cancer	13	73997961	rs1924816	G	A	-0.0590238	0.00885665	44.4135	2.66e-11	0.0029	0.0158	0.854
CX3CL1	Colorectal cancer	3	52880740	rs2001732	T	C	-0.0759211	0.010727	50.092	1.47e-12	0.0113	0.0169	0.504
CX3CL1	Colorectal cancer	6	12292772	rs2070699	T	G	0.0541078	0.00744842	52.7705	3.75e-13	0.0072	0.0118	0.542
CX3CL1	Colorectal cancer	20	42660286	rs2179593	A	C	0.0578592	0.00826641	48.9904	2.57e-12	0.0083	0.013	0.523
CX3CL1	Colorectal cancer	10	101346609	rs2193352	G	A	0.094875	0.00933026	103.399	2.74e-24	0.0001	0.0149	0.995
CX3CL1	Colorectal cancer	15	33010412	rs2293582	A	G	0.147898	0.00907725	265.47	1.1e-59	0.0108	0.0143	0.45
CX3CL1	Colorectal cancer	10	114723857	rs2296782	G	A	0.0555383	0.00863398	41.3774	1.25e-10	0.0299	0.0158	0.0584
CX3CL1	Colorectal cancer	8	117620112	rs2437841	A	G	-0.0561116	0.00940388	35.6034	2.42e-09	0.0033	0.0144	0.819
CX3CL1	Colorectal cancer	7	99477426	rs2527927	A	G	-0.0418565	0.00734661	32.4602	1.22e-08	-0.0078	0.0115	0.498
CX3CL1	Colorectal cancer	1	70995562	rs2651244	A	G	-0.0440763	0.00750649	34.4776	4.31e-09	0.0108	0.0119	0.364
CX3CL1	Colorectal cancer	5	1296486	rs2735940	G	A	0.0862592	0.00742987	134.787	3.68e-31	0.013	0.0117	0.267
CX3CL1	Colorectal cancer	4	94937860	rs280097	C	T	0.0519988	0.00752767	47.7162	4.93e-12	0.0212	0.012	0.0773
CX3CL1	Colorectal cancer	21	47777063	rs2839223	A	G	-0.0660576	0.0109522	36.3783	1.63e-09	0.0024	0.0166	0.885
CX3CL1	Colorectal cancer	12	71476684	rs2870841	G	T	-0.0449445	0.00741898	36.6999	1.38e-09	0.0031	0.0116	0.789
CX3CL1	Colorectal cancer	19	33519927	rs28840750	G	T	-0.191188	0.0171768	123.89	8.9e-29	0.0184	0.0254	0.469
CX3CL1	Colorectal cancer	12	4388271	rs3217810	T	C	0.123161	0.0115763	113.19	1.96e-26	-0.0333	0.0187	0.075
CX3CL1	Colorectal cancer	2	199584179	rs34119476	G	A	0.0483475	0.00747981	41.7799	1.02e-10	-0.0099	0.0119	0.405
CX3CL1	Colorectal cancer	19	16417198	rs34797592	T	C	0.0899827	0.0116602	59.5533	1.19e-14	0.0093	0.0185	0.615
CX3CL1	Colorectal cancer	14	54419106	rs35107139	C	A	0.0893353	0.00842508	112.434	2.87e-26	0.0001	0.012	0.993
CX3CL1	Colorectal cancer	17	81053330	rs35204860	C	T	0.0775107	0.00878921	77.7721	1.16e-18	0.0321	0.0159	0.0435
CX3CL1	Colorectal cancer	3	169486508	rs35446936	A	G	-0.0533875	0.00863237	38.2489	6.23e-10	0.0001	0.013	0.994
CX3CL1	Colorectal cancer	3	40915239	rs35470271	G	A	0.0935596	0.0101853	84.378	4.09e-20	-0.0117	0.0158	0.459
CX3CL1	Colorectal cancer	2	219191256	rs3731861	C	T	-0.0641813	0.00765864	70.2286	5.28e-17	0.0163	0.0122	0.182
CX3CL1	Colorectal cancer	7	45116468	rs3735491	A	C	-0.0488399	0.00837132	34.0378	5.41e-09	0.0112	0.0128	0.382
CX3CL1	Colorectal cancer	22	45740126	rs3747239	C	A	0.0487634	0.00779852	39.0988	4.03e-10	0.0252	0.0121	0.0373
CX3CL1	Colorectal cancer	6	7240876	rs41302867	A	G	-0.0697916	0.011581	36.3174	1.68e-09	0.0486	0.0177	0.00604
CX3CL1	Colorectal cancer	6	35484790	rs4267954	A	G	0.0456438	0.00789384	33.4339	7.37e-09	-0.0088	0.0125	0.481
CX3CL1	Colorectal cancer	13	73649152	rs45597035	G	A	-0.0614283	0.00773617	63.05	2.02e-15	0.0194	0.012	0.106
CX3CL1	Colorectal cancer	7	46918596	rs4720558	T	C	-0.044817	0.00749724	35.7341	2.26e-09	0.0077	0.0117	0.51
CX3CL1	Colorectal cancer	13	111080231	rs4773184	T	C	0.0577517	0.00766675	56.7423	4.97e-14	-0.0185	0.012	0.123
CX3CL1	Colorectal cancer	3	133687864	rs4854776	A	C	-0.0423486	0.00739603	32.7854	1.03e-08	0.0007	0.0114	0.951
CX3CL1	Colorectal cancer	1	172854266	rs4916282	C	T	-0.0405735	0.00742046	29.8967	4.56e-08	0.0046	0.0114	0.687
CX3CL1	Colorectal cancer	5	134467220	rs4976270	T	C	-0.0589471	0.00742384	63.0475	2.02e-15	-0.0116	0.0119	0.33
CX3CL1	Colorectal cancer	10	114305761	rs56188434	A	G	0.102209	0.0125316	66.522	3.46e-16	-0.0116	0.0206	0.573
CX3CL1	Colorectal cancer	15	67402824	rs56324967	C	T	0.0552998	0.00799504	47.8416	4.62e-12	0.0058	0.0128	0.65
CX3CL1	Colorectal cancer	22	43689542	rs5751474	A	G	0.0519231	0.00903143	33.0528	8.97e-09	-0.0119	0.0144	0.409
CX3CL1	Colorectal cancer	20	55831203	rs6014965	G	A	-0.0466057	0.00739253	39.7459	2.89e-10	0.0081	0.0118	0.492
CX3CL1	Colorectal cancer	20	49026111	rs6020486	G	A	0.0695133	0.00768559	81.8053	1.5e-19	0.0081	0.0122	0.507
CX3CL1	Colorectal cancer	20	47340117	rs6066825	G	A	-0.075607	0.00773356	95.5796	1.42e-22	0.0025	0.0119	0.834
CX3CL1	Colorectal cancer	20	6706493	rs6140071	T	C	0.0759519	0.00774777	96.1001	1.09e-22	-0.0164	0.0121	0.175
CX3CL1	Colorectal cancer	20	7724311	rs6140404	T	G	0.0863399	0.010348	69.6162	7.21e-17	-0.0119	0.0169	0.481
CX3CL1	Colorectal cancer	1	38461319	rs61776719	A	C	-0.0581575	0.0076301	58.0966	2.5e-14	-0.0067	0.0122	0.583
CX3CL1	Colorectal cancer	6	55712124	rs62404966	T	C	-0.0655696	0.00862267	57.8258	2.86e-14	0.003	0.0137	0.827
CX3CL1	Colorectal cancer	12	115921518	rs6490020	C	T	0.0641776	0.00769719	69.5188	7.57e-17	-0.0034	0.0117	0.771
CX3CL1	Colorectal cancer	12	112007756	rs653178	T	C	0.0757343	0.00743518	103.753	2.29e-24	-0.0044	0.013	0.735
CX3CL1	Colorectal cancer	3	66365163	rs6781752	A	G	0.0509549	0.00919235	30.7269	2.97e-08	0.0047	0.0145	0.746
CX3CL1	Colorectal cancer	6	117809031	rs6911915	C	T	0.0440135	0.00739965	35.3793	2.71e-09	0.0036	0.0115	0.754
CX3CL1	Colorectal cancer	6	41672769	rs6933790	C	T	-0.0798047	0.0100336	63.2621	1.81e-15	0.0016	0.0156	0.918
CX3CL1	Colorectal cancer	7	47510741	rs6948177	G	A	0.0608701	0.00784583	60.1908	8.61e-15	-0.0155	0.0124	0.211
CX3CL1	Colorectal cancer	8	128413305	rs6983267	T	G	-0.150999	0.007359	421.028	1.46e-93	0.0037	0.0115	0.748
CX3CL1	Colorectal cancer	10	80819132	rs704017	G	A	0.0865841	0.00760876	129.494	5.29e-30	0.0137	0.0119	0.25
CX3CL1	Colorectal cancer	11	111154072	rs7130173	C	A	-0.126727	0.00807438	246.331	1.64e-55	0.0041	0.0131	0.754
CX3CL1	Colorectal cancer	15	91186461	rs7179095	A	G	0.0624768	0.0098325	40.3747	2.1e-10	0.0082	0.0152	0.59
CX3CL1	Colorectal cancer	18	46454048	rs7226855	G	A	-0.168079	0.00739629	516.415	2.55e-114	-0.0083	0.0114	0.467
CX3CL1	Colorectal cancer	15	33126283	rs72717673	T	C	-0.0533348	0.00946556	31.7489	1.75e-08	0.0209	0.0145	0.149
CX3CL1	Colorectal cancer	6	55793611	rs72872212	A	G	0.127239	0.0204713	38.6322	5.12e-10	0.025	0.035	0.475
CX3CL1	Colorectal cancer	3	112999560	rs72942485	A	G	-0.178508	0.0275728	41.9135	9.54e-11	0.0473	0.0395	0.231
CX3CL1	Colorectal cancer	17	816741	rs73975588	C	A	-0.0891234	0.0110338	65.2429	6.62e-16	-0.0367	0.0177	0.0381
CX3CL1	Colorectal cancer	2	112775064	rs7422195	A	G	0.0444321	0.00759592	34.2163	4.93e-09	0.0032	0.012	0.79
CX3CL1	Colorectal cancer	4	106061534	rs7679673	A	C	-0.0582513	0.0076225	58.4005	2.14e-14	0.0197	0.0116	0.0895
CX3CL1	Colorectal cancer	4	142597593	rs7688025	A	G	-0.0588073	0.0105083	31.3183	2.19e-08	0.0133	0.0168	0.429
CX3CL1	Colorectal cancer	14	59208437	rs8020436	A	G	0.0603546	0.00816864	54.591	1.48e-13	-0.0069	0.0117	0.555
CX3CL1	Colorectal cancer	15	72508799	rs8031386	A	C	0.0475514	0.00844594	31.6979	1.8e-08	-0.0113	0.0134	0.399
CX3CL1	Colorectal cancer	1	183056222	rs8179460	C	T	-0.0771184	0.00743905	107.468	3.51e-25	0.0222	0.0118	0.0599
CX3CL1	Colorectal cancer	6	32594248	rs9271770	A	G	0.0838877	0.00977527	73.6443	9.35e-18	-0.0569	0.0141	5.45e-05
CX3CL1	Colorectal cancer	6	36623379	rs9470361	A	G	0.0653301	0.00848293	59.3109	1.35e-14	0.0162	0.0136	0.234
CX3CL1	Colorectal cancer	20	6376481	rs966816	A	G	-0.0979269	0.00779529	157.812	3.4e-36	0.0026	0.0121	0.83
CX3CL1	Colorectal cancer	17	70413253	rs983318	A	G	0.0578132	0.00850399	46.2177	1.06e-11	0.0055	0.0133	0.679
CX3CL1	Colorectal cancer	16	68743939	rs9924886	C	A	-0.0558773	0.00834944	44.7874	2.2e-11	0.0116	0.0131	0.376
GDNF	Colorectal cancer	1	22583066	rs10159108	A	G	0.0663466	0.0119507	30.8213	2.83e-08	0.0062	0.0186	0.739
GDNF	Colorectal cancer	11	10238173	rs10160763	T	G	-0.0415136	0.0074587	30.9781	2.61e-08	-0.0148	0.0119	0.214
GDNF	Colorectal cancer	19	5840926	rs10409772	A	C	0.0771356	0.0137674	31.3911	2.11e-08	0.0185	0.0225	0.411
GDNF	Colorectal cancer	17	10707241	rs1078643	A	G	0.0763113	0.00917962	69.108	9.32e-17	0.0089	0.0138	0.519
GDNF	Colorectal cancer	10	52646093	rs10821905	A	G	-0.0669542	0.0096298	48.3416	3.58e-12	0.0011	0.0153	0.943
GDNF	Colorectal cancer	12	6412036	rs10849438	G	T	0.08071	0.0113291	50.7533	1.05e-12	-0.0187	0.0174	0.283
GDNF	Colorectal cancer	12	96069858	rs10859923	C	T	0.0508587	0.0075803	45.015	1.96e-11	0.0005	0.0121	0.967
GDNF	Colorectal cancer	11	74358682	rs10899024	G	A	0.0708059	0.00753544	88.2921	5.65e-21	-0.0288	0.0115	0.0123
GDNF	Colorectal cancer	9	110373819	rs10978941	T	C	-0.0574991	0.00918171	39.2171	3.79e-10	0.0123	0.0141	0.383
GDNF	Colorectal cancer	12	51216890	rs11169572	C	T	0.0860127	0.00752041	130.81	2.72e-30	-0.0306	0.0118	0.00951
GDNF	Colorectal cancer	3	133748789	rs113569514	C	T	-0.0666322	0.0107327	38.5434	5.36e-10	-0.0127	0.017	0.455
GDNF	Colorectal cancer	19	41864971	rs11670143	G	A	0.0520191	0.00761044	46.7204	8.19e-12	-0.0099	0.0121	0.413
GDNF	Colorectal cancer	19	59017640	rs11670192	A	G	0.0600363	0.00941349	40.6749	1.8e-10	-0.04	0.0151	0.00807
GDNF	Colorectal cancer	2	98275354	rs11692435	A	G	-0.0910369	0.0132816	46.9823	7.16e-12	0.0121	0.02	0.545
GDNF	Colorectal cancer	11	74628743	rs117042741	T	C	-0.226118	0.0196748	132.084	1.43e-30	0.0289	0.0287	0.314
GDNF	Colorectal cancer	4	145659064	rs11727676	C	T	0.0927046	0.0124636	55.3243	1.02e-13	0.0255	0.0206	0.216
GDNF	Colorectal cancer	8	128253752	rs11775667	A	G	0.0560715	0.00937793	35.7495	2.24e-09	-0.0111	0.0149	0.456
GDNF	Colorectal cancer	1	205163798	rs12078075	A	G	-0.0714218	0.0127145	31.5546	1.94e-08	-0.03	0.0206	0.145
GDNF	Colorectal cancer	1	222098753	rs12140529	T	C	0.083738	0.00897078	87.1334	1.01e-20	-0.0053	0.0142	0.709
GDNF	Colorectal cancer	1	55247852	rs12143541	G	A	0.0824616	0.010238	64.8744	7.99e-16	-0.027	0.0169	0.11
GDNF	Colorectal cancer	13	37491650	rs12427846	C	T	0.0791175	0.0088237	80.3977	3.06e-19	0.0066	0.0139	0.635
GDNF	Colorectal cancer	16	86252544	rs12447408	A	G	0.0578914	0.00861422	45.1644	1.81e-11	0.0205	0.0136	0.132
GDNF	Colorectal cancer	10	81045280	rs1250568	C	T	0.0486044	0.00752201	41.7526	1.04e-10	0.0002	0.012	0.987
GDNF	Colorectal cancer	1	22701761	rs12751610	C	T	-0.0587908	0.00984691	35.6467	2.37e-09	0.0084	0.0156	0.59
GDNF	Colorectal cancer	14	54563802	rs12879025	A	G	-0.0562012	0.00815736	47.467	5.59e-12	0.0016	0.0116	0.89
GDNF	Colorectal cancer	16	80038942	rs12930889	T	C	-0.0598672	0.00744122	64.7276	8.6e-16	-0.0066	0.0114	0.563
GDNF	Colorectal cancer	3	112903888	rs13086367	G	A	-0.0526876	0.00738408	50.9125	9.66e-13	0.0191	0.0115	0.0967
GDNF	Colorectal cancer	15	33149751	rs144674978	T	C	0.29331	0.0331837	78.1275	9.66e-19	0.1321	0.0658	0.0447
GDNF	Colorectal cancer	6	106482613	rs145997965	C	T	0.189455	0.0332912	32.3857	1.26e-08	0.0452	0.0527	0.391
GDNF	Colorectal cancer	6	133993925	rs151127921	T	C	0.159257	0.028795	30.5888	3.19e-08	0.0187	0.0491	0.703
GDNF	Colorectal cancer	9	22103183	rs1537372	T	G	-0.0631538	0.00746777	71.5183	2.75e-17	-0.0047	0.0118	0.69
GDNF	Colorectal cancer	8	117630683	rs16892766	C	A	0.201008	0.0127564	248.296	6.1e-56	0.0432	0.0215	0.0445
GDNF	Colorectal cancer	22	24175101	rs17003993	C	T	0.0595008	0.0107957	30.3769	3.56e-08	0.0146	0.0174	0.401
GDNF	Colorectal cancer	6	31178334	rs17197658	G	A	-0.0531726	0.00870185	37.3381	9.93e-10	-0.0008	0.0129	0.951
GDNF	Colorectal cancer	20	60932414	rs1741640	C	T	0.127997	0.00900621	201.983	7.71e-46	-0.0199	0.0142	0.161
GDNF	Colorectal cancer	11	61609750	rs174583	T	C	-0.0540317	0.0077932	48.0691	4.11e-12	0.0028	0.012	0.816
GDNF	Colorectal cancer	7	130600748	rs17686932	G	A	-0.112641	0.016714	45.4184	1.59e-11	-0.0029	0.0272	0.915
GDNF	Colorectal cancer	13	73997961	rs1924816	G	A	-0.0590238	0.00885665	44.4135	2.66e-11	0.011	0.0156	0.481
GDNF	Colorectal cancer	3	52880740	rs2001732	T	C	-0.0759211	0.010727	50.092	1.47e-12	-0.0225	0.0168	0.18
GDNF	Colorectal cancer	6	12292772	rs2070699	T	G	0.0541078	0.00744842	52.7705	3.75e-13	0.0128	0.0118	0.278
GDNF	Colorectal cancer	20	42660286	rs2179593	A	C	0.0578592	0.00826641	48.9904	2.57e-12	0.0069	0.013	0.596
GDNF	Colorectal cancer	10	101346609	rs2193352	G	A	0.094875	0.00933026	103.399	2.74e-24	-0.017	0.0149	0.254
GDNF	Colorectal cancer	15	33010412	rs2293582	A	G	0.147898	0.00907725	265.47	1.1e-59	-0.0091	0.0142	0.522
GDNF	Colorectal cancer	10	114723857	rs2296782	G	A	0.0555383	0.00863398	41.3774	1.25e-10	0.0296	0.0157	0.0594
GDNF	Colorectal cancer	8	117620112	rs2437841	A	G	-0.0561116	0.00940388	35.6034	2.42e-09	0.0176	0.0143	0.218
GDNF	Colorectal cancer	7	99477426	rs2527927	A	G	-0.0418565	0.00734661	32.4602	1.22e-08	-0.0072	0.0115	0.531
GDNF	Colorectal cancer	1	70995562	rs2651244	A	G	-0.0440763	0.00750649	34.4776	4.31e-09	0.0216	0.0118	0.0672
GDNF	Colorectal cancer	5	1296486	rs2735940	G	A	0.0862592	0.00742987	134.787	3.68e-31	-0.0115	0.0116	0.322
GDNF	Colorectal cancer	4	94937860	rs280097	C	T	0.0519988	0.00752767	47.7162	4.93e-12	0.0017	0.0121	0.888
GDNF	Colorectal cancer	21	47777063	rs2839223	A	G	-0.0660576	0.0109522	36.3783	1.63e-09	-0.0097	0.0166	0.559
GDNF	Colorectal cancer	12	71476684	rs2870841	G	T	-0.0449445	0.00741898	36.6999	1.38e-09	-0.0241	0.0116	0.0377
GDNF	Colorectal cancer	19	33519927	rs28840750	G	T	-0.191188	0.0171768	123.89	8.9e-29	0.0271	0.0254	0.286
GDNF	Colorectal cancer	12	4388271	rs3217810	T	C	0.123161	0.0115763	113.19	1.96e-26	-0.0296	0.0186	0.112
GDNF	Colorectal cancer	2	199584179	rs34119476	G	A	0.0483475	0.00747981	41.7799	1.02e-10	-0.0069	0.012	0.565
GDNF	Colorectal cancer	19	16417198	rs34797592	T	C	0.0899827	0.0116602	59.5533	1.19e-14	-0.015	0.0185	0.417
GDNF	Colorectal cancer	14	54419106	rs35107139	C	A	0.0893353	0.00842508	112.434	2.87e-26	-0.0162	0.012	0.177
GDNF	Colorectal cancer	17	81053330	rs35204860	C	T	0.0775107	0.00878921	77.7721	1.16e-18	-0.0155	0.0159	0.33
GDNF	Colorectal cancer	3	169486508	rs35446936	A	G	-0.0533875	0.00863237	38.2489	6.23e-10	0.0221	0.013	0.0891
GDNF	Colorectal cancer	3	40915239	rs35470271	G	A	0.0935596	0.0101853	84.378	4.09e-20	-0.0167	0.0157	0.287
GDNF	Colorectal cancer	2	219191256	rs3731861	C	T	-0.0641813	0.00765864	70.2286	5.28e-17	0.0172	0.0122	0.159
GDNF	Colorectal cancer	7	45116468	rs3735491	A	C	-0.0488399	0.00837132	34.0378	5.41e-09	0.0073	0.0128	0.568
GDNF	Colorectal cancer	22	45740126	rs3747239	C	A	0.0487634	0.00779852	39.0988	4.03e-10	-0.0077	0.0121	0.525
GDNF	Colorectal cancer	6	7240876	rs41302867	A	G	-0.0697916	0.011581	36.3174	1.68e-09	0.0049	0.0177	0.782
GDNF	Colorectal cancer	6	35484790	rs4267954	A	G	0.0456438	0.00789384	33.4339	7.37e-09	-0.0069	0.0126	0.584
GDNF	Colorectal cancer	13	73649152	rs45597035	G	A	-0.0614283	0.00773617	63.05	2.02e-15	0.001	0.012	0.934
GDNF	Colorectal cancer	7	46918596	rs4720558	T	C	-0.044817	0.00749724	35.7341	2.26e-09	-0.0009	0.0117	0.939
GDNF	Colorectal cancer	13	111080231	rs4773184	T	C	0.0577517	0.00766675	56.7423	4.97e-14	0.0067	0.012	0.577
GDNF	Colorectal cancer	3	133687864	rs4854776	A	C	-0.0423486	0.00739603	32.7854	1.03e-08	-0.0082	0.0114	0.472
GDNF	Colorectal cancer	1	172854266	rs4916282	C	T	-0.0405735	0.00742046	29.8967	4.56e-08	0.0092	0.0114	0.42
GDNF	Colorectal cancer	5	134467220	rs4976270	T	C	-0.0589471	0.00742384	63.0475	2.02e-15	-0.0228	0.0119	0.0554
GDNF	Colorectal cancer	10	114305761	rs56188434	A	G	0.102209	0.0125316	66.522	3.46e-16	0.0149	0.0207	0.472
GDNF	Colorectal cancer	15	67402824	rs56324967	C	T	0.0552998	0.00799504	47.8416	4.62e-12	0.01	0.0129	0.438
GDNF	Colorectal cancer	22	43689542	rs5751474	A	G	0.0519231	0.00903143	33.0528	8.97e-09	-0.0177	0.0145	0.222
GDNF	Colorectal cancer	20	55831203	rs6014965	G	A	-0.0466057	0.00739253	39.7459	2.89e-10	0.0256	0.0118	0.03
GDNF	Colorectal cancer	20	49026111	rs6020486	G	A	0.0695133	0.00768559	81.8053	1.5e-19	-0.003	0.0122	0.806
GDNF	Colorectal cancer	20	47340117	rs6066825	G	A	-0.075607	0.00773356	95.5796	1.42e-22	-0.0064	0.0119	0.591
GDNF	Colorectal cancer	20	6706493	rs6140071	T	C	0.0759519	0.00774777	96.1001	1.09e-22	0.024	0.0121	0.0473
GDNF	Colorectal cancer	20	7724311	rs6140404	T	G	0.0863399	0.010348	69.6162	7.21e-17	0.0217	0.017	0.202
GDNF	Colorectal cancer	1	38461319	rs61776719	A	C	-0.0581575	0.0076301	58.0966	2.5e-14	-0.0163	0.0122	0.182
GDNF	Colorectal cancer	6	55712124	rs62404966	T	C	-0.0655696	0.00862267	57.8258	2.86e-14	0.0024	0.0138	0.862
GDNF	Colorectal cancer	12	115921518	rs6490020	C	T	0.0641776	0.00769719	69.5188	7.57e-17	-0.0052	0.0117	0.657
GDNF	Colorectal cancer	12	112007756	rs653178	T	C	0.0757343	0.00743518	103.753	2.29e-24	-0.031	0.0128	0.0154
GDNF	Colorectal cancer	3	66365163	rs6781752	A	G	0.0509549	0.00919235	30.7269	2.97e-08	0.0061	0.0144	0.672
GDNF	Colorectal cancer	6	117809031	rs6911915	C	T	0.0440135	0.00739965	35.3793	2.71e-09	-0.0247	0.0115	0.0317
GDNF	Colorectal cancer	6	41672769	rs6933790	C	T	-0.0798047	0.0100336	63.2621	1.81e-15	0.011	0.0156	0.481
GDNF	Colorectal cancer	7	47510741	rs6948177	G	A	0.0608701	0.00784583	60.1908	8.61e-15	-0.0095	0.0123	0.44
GDNF	Colorectal cancer	8	128413305	rs6983267	T	G	-0.150999	0.007359	421.028	1.46e-93	-0.0001	0.0114	0.993
GDNF	Colorectal cancer	10	80819132	rs704017	G	A	0.0865841	0.00760876	129.494	5.29e-30	0.0011	0.0118	0.926
GDNF	Colorectal cancer	11	111154072	rs7130173	C	A	-0.126727	0.00807438	246.331	1.64e-55	-0.0102	0.0131	0.436
GDNF	Colorectal cancer	15	91186461	rs7179095	A	G	0.0624768	0.0098325	40.3747	2.1e-10	0.0082	0.0151	0.587
GDNF	Colorectal cancer	18	46454048	rs7226855	G	A	-0.168079	0.00739629	516.415	2.55e-114	-0.0178	0.0114	0.118
GDNF	Colorectal cancer	15	33126283	rs72717673	T	C	-0.0533348	0.00946556	31.7489	1.75e-08	0.0191	0.0144	0.185
GDNF	Colorectal cancer	6	55793611	rs72872212	A	G	0.127239	0.0204713	38.6322	5.12e-10	-0.0145	0.0347	0.676
GDNF	Colorectal cancer	3	112999560	rs72942485	A	G	-0.178508	0.0275728	41.9135	9.54e-11	0.0173	0.0394	0.661
GDNF	Colorectal cancer	17	816741	rs73975588	C	A	-0.0891234	0.0110338	65.2429	6.62e-16	-0.0121	0.0178	0.497
GDNF	Colorectal cancer	2	112775064	rs7422195	A	G	0.0444321	0.00759592	34.2163	4.93e-09	-0.0031	0.012	0.796
GDNF	Colorectal cancer	4	106061534	rs7679673	A	C	-0.0582513	0.0076225	58.4005	2.14e-14	0.0071	0.0115	0.537
GDNF	Colorectal cancer	4	142597593	rs7688025	A	G	-0.0588073	0.0105083	31.3183	2.19e-08	-0.0156	0.0169	0.356
GDNF	Colorectal cancer	14	59208437	rs8020436	A	G	0.0603546	0.00816864	54.591	1.48e-13	0.0021	0.0116	0.856
GDNF	Colorectal cancer	15	72508799	rs8031386	A	C	0.0475514	0.00844594	31.6979	1.8e-08	-0.0169	0.0135	0.211
GDNF	Colorectal cancer	1	183056222	rs8179460	C	T	-0.0771184	0.00743905	107.468	3.51e-25	-0.0224	0.0119	0.0598
GDNF	Colorectal cancer	6	32594248	rs9271770	A	G	0.0838877	0.00977527	73.6443	9.35e-18	-0.0109	0.014	0.436
GDNF	Colorectal cancer	6	36623379	rs9470361	A	G	0.0653301	0.00848293	59.3109	1.35e-14	0.0025	0.0136	0.854
GDNF	Colorectal cancer	20	6376481	rs966816	A	G	-0.0979269	0.00779529	157.812	3.4e-36	-0.0101	0.0121	0.404
GDNF	Colorectal cancer	17	70413253	rs983318	A	G	0.0578132	0.00850399	46.2177	1.06e-11	-0.0019	0.0132	0.886
GDNF	Colorectal cancer	16	68743939	rs9924886	C	A	-0.0558773	0.00834944	44.7874	2.2e-11	0.0086	0.0131	0.512
IL-2RB	Colorectal cancer	1	22583066	rs10159108	A	G	0.0663466	0.0119507	30.8213	2.83e-08	0.0242	0.0212	0.254
IL-2RB	Colorectal cancer	11	10238173	rs10160763	T	G	-0.0415136	0.0074587	30.9781	2.61e-08	0.0036	0.0135	0.79
IL-2RB	Colorectal cancer	19	5840926	rs10409772	A	C	0.0771356	0.0137674	31.3911	2.11e-08	-0.0148	0.0225	0.511
IL-2RB	Colorectal cancer	17	10707241	rs1078643	A	G	0.0763113	0.00917962	69.108	9.32e-17	-0.0204	0.016	0.202
IL-2RB	Colorectal cancer	10	52646093	rs10821905	A	G	-0.0669542	0.0096298	48.3416	3.58e-12	0.0155	0.0173	0.37
IL-2RB	Colorectal cancer	12	6412036	rs10849438	G	T	0.08071	0.0113291	50.7533	1.05e-12	-0.0098	0.0199	0.622
IL-2RB	Colorectal cancer	12	96069858	rs10859923	C	T	0.0508587	0.0075803	45.015	1.96e-11	-0.0234	0.0138	0.09
IL-2RB	Colorectal cancer	11	74358682	rs10899024	G	A	0.0708059	0.00753544	88.2921	5.65e-21	-0.0103	0.013	0.428
IL-2RB	Colorectal cancer	9	110373819	rs10978941	T	C	-0.0574991	0.00918171	39.2171	3.79e-10	-0.0158	0.0158	0.317
IL-2RB	Colorectal cancer	12	51216890	rs11169572	C	T	0.0860127	0.00752041	130.81	2.72e-30	0.0091	0.0132	0.491
IL-2RB	Colorectal cancer	3	133748789	rs113569514	C	T	-0.0666322	0.0107327	38.5434	5.36e-10	-0.0094	0.0198	0.635
IL-2RB	Colorectal cancer	19	41864971	rs11670143	G	A	0.0520191	0.00761044	46.7204	8.19e-12	0.0251	0.0138	0.0689
IL-2RB	Colorectal cancer	19	59017640	rs11670192	A	G	0.0600363	0.00941349	40.6749	1.8e-10	-0.0035	0.0169	0.836
IL-2RB	Colorectal cancer	2	98275354	rs11692435	A	G	-0.0910369	0.0132816	46.9823	7.16e-12	-0.024	0.0222	0.28
IL-2RB	Colorectal cancer	11	74628743	rs117042741	T	C	-0.226118	0.0196748	132.084	1.43e-30	-0.0062	0.0318	0.845
IL-2RB	Colorectal cancer	4	145659064	rs11727676	C	T	0.0927046	0.0124636	55.3243	1.02e-13	-0.0012	0.023	0.958
IL-2RB	Colorectal cancer	8	128253752	rs11775667	A	G	0.0560715	0.00937793	35.7495	2.24e-09	-0.0072	0.0166	0.664
IL-2RB	Colorectal cancer	1	205163798	rs12078075	A	G	-0.0714218	0.0127145	31.5546	1.94e-08	0.0258	0.0233	0.268
IL-2RB	Colorectal cancer	1	222098753	rs12140529	T	C	0.083738	0.00897078	87.1334	1.01e-20	0.0071	0.0159	0.655
IL-2RB	Colorectal cancer	1	55247852	rs12143541	G	A	0.0824616	0.010238	64.8744	7.99e-16	-0.0207	0.0193	0.283
IL-2RB	Colorectal cancer	13	37491650	rs12427846	C	T	0.0791175	0.0088237	80.3977	3.06e-19	-0.0158	0.0157	0.314
IL-2RB	Colorectal cancer	16	86252544	rs12447408	A	G	0.0578914	0.00861422	45.1644	1.81e-11	0.0123	0.0153	0.421
IL-2RB	Colorectal cancer	10	81045280	rs1250568	C	T	0.0486044	0.00752201	41.7526	1.04e-10	0.0247	0.0135	0.0673
IL-2RB	Colorectal cancer	1	22701761	rs12751610	C	T	-0.0587908	0.00984691	35.6467	2.37e-09	-0.0139	0.0178	0.435
IL-2RB	Colorectal cancer	14	54563802	rs12879025	A	G	-0.0562012	0.00815736	47.467	5.59e-12	-0.0265	0.013	0.0415
IL-2RB	Colorectal cancer	16	80038942	rs12930889	T	C	-0.0598672	0.00744122	64.7276	8.6e-16	-0.0011	0.0128	0.932
IL-2RB	Colorectal cancer	3	112903888	rs13086367	G	A	-0.0526876	0.00738408	50.9125	9.66e-13	-0.0043	0.0129	0.739
IL-2RB	Colorectal cancer	15	33149751	rs144674978	T	C	0.29331	0.0331837	78.1275	9.66e-19	0.0064	0.0731	0.93
IL-2RB	Colorectal cancer	6	106482613	rs145997965	C	T	0.189455	0.0332912	32.3857	1.26e-08	0.0572	0.0594	0.336
IL-2RB	Colorectal cancer	6	133993925	rs151127921	T	C	0.159257	0.028795	30.5888	3.19e-08	-0.0161	0.0539	0.765
IL-2RB	Colorectal cancer	9	22103183	rs1537372	T	G	-0.0631538	0.00746777	71.5183	2.75e-17	0.002	0.0134	0.881
IL-2RB	Colorectal cancer	8	117630683	rs16892766	C	A	0.201008	0.0127564	248.296	6.1e-56	0.0236	0.0239	0.323
IL-2RB	Colorectal cancer	22	24175101	rs17003993	C	T	0.0595008	0.0107957	30.3769	3.56e-08	-0.0168	0.0196	0.391
IL-2RB	Colorectal cancer	6	31178334	rs17197658	G	A	-0.0531726	0.00870185	37.3381	9.93e-10	-0.0051	0.0144	0.723
IL-2RB	Colorectal cancer	20	60932414	rs1741640	C	T	0.127997	0.00900621	201.983	7.71e-46	0.0052	0.0161	0.747
IL-2RB	Colorectal cancer	11	61609750	rs174583	T	C	-0.0540317	0.0077932	48.0691	4.11e-12	-0.002	0.0135	0.882
IL-2RB	Colorectal cancer	7	130600748	rs17686932	G	A	-0.112641	0.016714	45.4184	1.59e-11	-0.024	0.0295	0.416
IL-2RB	Colorectal cancer	13	73997961	rs1924816	G	A	-0.0590238	0.00885665	44.4135	2.66e-11	0.0028	0.0156	0.858
IL-2RB	Colorectal cancer	3	52880740	rs2001732	T	C	-0.0759211	0.010727	50.092	1.47e-12	-0.01	0.0187	0.593
IL-2RB	Colorectal cancer	6	12292772	rs2070699	T	G	0.0541078	0.00744842	52.7705	3.75e-13	-0.001	0.0135	0.941
IL-2RB	Colorectal cancer	20	42660286	rs2179593	A	C	0.0578592	0.00826641	48.9904	2.57e-12	0.0135	0.0147	0.358
IL-2RB	Colorectal cancer	10	101346609	rs2193352	G	A	0.094875	0.00933026	103.399	2.74e-24	0.0124	0.0168	0.46
IL-2RB	Colorectal cancer	15	33010412	rs2293582	A	G	0.147898	0.00907725	265.47	1.1e-59	0.0046	0.0161	0.775
IL-2RB	Colorectal cancer	10	114723857	rs2296782	G	A	0.0555383	0.00863398	41.3774	1.25e-10	-0.006	0.0158	0.704
IL-2RB	Colorectal cancer	8	117620112	rs2437841	A	G	-0.0561116	0.00940388	35.6034	2.42e-09	-0.0122	0.0164	0.457
IL-2RB	Colorectal cancer	7	99477426	rs2527927	A	G	-0.0418565	0.00734661	32.4602	1.22e-08	0.0045	0.0129	0.727
IL-2RB	Colorectal cancer	1	70995562	rs2651244	A	G	-0.0440763	0.00750649	34.4776	4.31e-09	-0.0166	0.0133	0.212
IL-2RB	Colorectal cancer	5	1296486	rs2735940	G	A	0.0862592	0.00742987	134.787	3.68e-31	-0.0025	0.0132	0.85
IL-2RB	Colorectal cancer	4	94937860	rs280097	C	T	0.0519988	0.00752767	47.7162	4.93e-12	0.0217	0.0137	0.113
IL-2RB	Colorectal cancer	21	47777063	rs2839223	A	G	-0.0660576	0.0109522	36.3783	1.63e-09	0.025	0.0188	0.184
IL-2RB	Colorectal cancer	12	71476684	rs2870841	G	T	-0.0449445	0.00741898	36.6999	1.38e-09	-0.0059	0.013	0.65
IL-2RB	Colorectal cancer	19	33519927	rs28840750	G	T	-0.191188	0.0171768	123.89	8.9e-29	-0.0383	0.0298	0.199
IL-2RB	Colorectal cancer	12	4388271	rs3217810	T	C	0.123161	0.0115763	113.19	1.96e-26	-0.0287	0.0204	0.159
IL-2RB	Colorectal cancer	2	199584179	rs34119476	G	A	0.0483475	0.00747981	41.7799	1.02e-10	0.0136	0.0136	0.317
IL-2RB	Colorectal cancer	19	16417198	rs34797592	T	C	0.0899827	0.0116602	59.5533	1.19e-14	-0.0201	0.021	0.338
IL-2RB	Colorectal cancer	14	54419106	rs35107139	C	A	0.0893353	0.00842508	112.434	2.87e-26	-0.0082	0.0134	0.541
IL-2RB	Colorectal cancer	17	81053330	rs35204860	C	T	0.0775107	0.00878921	77.7721	1.16e-18	-0.0015	0.0159	0.925
IL-2RB	Colorectal cancer	3	169486508	rs35446936	A	G	-0.0533875	0.00863237	38.2489	6.23e-10	-0.0017	0.0146	0.907
IL-2RB	Colorectal cancer	3	40915239	rs35470271	G	A	0.0935596	0.0101853	84.378	4.09e-20	-0.0375	0.0176	0.0331
IL-2RB	Colorectal cancer	2	219191256	rs3731861	C	T	-0.0641813	0.00765864	70.2286	5.28e-17	-0.0163	0.0139	0.241
IL-2RB	Colorectal cancer	7	45116468	rs3735491	A	C	-0.0488399	0.00837132	34.0378	5.41e-09	-0.0094	0.0145	0.517
IL-2RB	Colorectal cancer	22	45740126	rs3747239	C	A	0.0487634	0.00779852	39.0988	4.03e-10	-0.0124	0.0137	0.365
IL-2RB	Colorectal cancer	6	7240876	rs41302867	A	G	-0.0697916	0.011581	36.3174	1.68e-09	0.0414	0.0195	0.0337
IL-2RB	Colorectal cancer	6	35484790	rs4267954	A	G	0.0456438	0.00789384	33.4339	7.37e-09	0.0033	0.0143	0.817
IL-2RB	Colorectal cancer	13	73649152	rs45597035	G	A	-0.0614283	0.00773617	63.05	2.02e-15	0.0351	0.0135	0.00932
IL-2RB	Colorectal cancer	7	46918596	rs4720558	T	C	-0.044817	0.00749724	35.7341	2.26e-09	0.0205	0.0131	0.118
IL-2RB	Colorectal cancer	13	111080231	rs4773184	T	C	0.0577517	0.00766675	56.7423	4.97e-14	-0.0046	0.0135	0.733
IL-2RB	Colorectal cancer	3	133687864	rs4854776	A	C	-0.0423486	0.00739603	32.7854	1.03e-08	-0.0118	0.0129	0.36
IL-2RB	Colorectal cancer	1	172854266	rs4916282	C	T	-0.0405735	0.00742046	29.8967	4.56e-08	-0.0083	0.0128	0.517
IL-2RB	Colorectal cancer	5	134467220	rs4976270	T	C	-0.0589471	0.00742384	63.0475	2.02e-15	-0.0241	0.0136	0.0764
IL-2RB	Colorectal cancer	10	114305761	rs56188434	A	G	0.102209	0.0125316	66.522	3.46e-16	-0.0011	0.024	0.963
IL-2RB	Colorectal cancer	15	67402824	rs56324967	C	T	0.0552998	0.00799504	47.8416	4.62e-12	0.0041	0.0146	0.779
IL-2RB	Colorectal cancer	22	43689542	rs5751474	A	G	0.0519231	0.00903143	33.0528	8.97e-09	0.0004	0.0164	0.981
IL-2RB	Colorectal cancer	20	55831203	rs6014965	G	A	-0.0466057	0.00739253	39.7459	2.89e-10	0.0147	0.0134	0.273
IL-2RB	Colorectal cancer	20	49026111	rs6020486	G	A	0.0695133	0.00768559	81.8053	1.5e-19	-0.0121	0.0138	0.381
IL-2RB	Colorectal cancer	20	47340117	rs6066825	G	A	-0.075607	0.00773356	95.5796	1.42e-22	-0.0123	0.0134	0.359
IL-2RB	Colorectal cancer	20	6706493	rs6140071	T	C	0.0759519	0.00774777	96.1001	1.09e-22	0.0322	0.0135	0.0171
IL-2RB	Colorectal cancer	20	7724311	rs6140404	T	G	0.0863399	0.010348	69.6162	7.21e-17	0.0057	0.0195	0.77
IL-2RB	Colorectal cancer	1	38461319	rs61776719	A	C	-0.0581575	0.0076301	58.0966	2.5e-14	-0.0193	0.0139	0.165
IL-2RB	Colorectal cancer	6	55712124	rs62404966	T	C	-0.0655696	0.00862267	57.8258	2.86e-14	0.0028	0.0155	0.857
IL-2RB	Colorectal cancer	12	115921518	rs6490020	C	T	0.0641776	0.00769719	69.5188	7.57e-17	-0.0099	0.0132	0.453
IL-2RB	Colorectal cancer	12	112007756	rs653178	T	C	0.0757343	0.00743518	103.753	2.29e-24	-0.0519	0.0128	5.02e-05
IL-2RB	Colorectal cancer	3	66365163	rs6781752	A	G	0.0509549	0.00919235	30.7269	2.97e-08	0.0004	0.016	0.98
IL-2RB	Colorectal cancer	6	117809031	rs6911915	C	T	0.0440135	0.00739965	35.3793	2.71e-09	0.0061	0.013	0.639
IL-2RB	Colorectal cancer	6	41672769	rs6933790	C	T	-0.0798047	0.0100336	63.2621	1.81e-15	-0.0006	0.0174	0.972
IL-2RB	Colorectal cancer	7	47510741	rs6948177	G	A	0.0608701	0.00784583	60.1908	8.61e-15	0.0102	0.0139	0.463
IL-2RB	Colorectal cancer	8	128413305	rs6983267	T	G	-0.150999	0.007359	421.028	1.46e-93	-0.0081	0.0129	0.53
IL-2RB	Colorectal cancer	10	80819132	rs704017	G	A	0.0865841	0.00760876	129.494	5.29e-30	-0.0031	0.0134	0.817
IL-2RB	Colorectal cancer	11	111154072	rs7130173	C	A	-0.126727	0.00807438	246.331	1.64e-55	-0.0001	0.0149	0.995
IL-2RB	Colorectal cancer	15	91186461	rs7179095	A	G	0.0624768	0.0098325	40.3747	2.1e-10	-0.0128	0.0172	0.457
IL-2RB	Colorectal cancer	18	46454048	rs7226855	G	A	-0.168079	0.00739629	516.415	2.55e-114	-0.0039	0.0128	0.761
IL-2RB	Colorectal cancer	15	33126283	rs72717673	T	C	-0.0533348	0.00946556	31.7489	1.75e-08	0.0006	0.0161	0.97
IL-2RB	Colorectal cancer	6	55793611	rs72872212	A	G	0.127239	0.0204713	38.6322	5.12e-10	-0.0026	0.0375	0.945
IL-2RB	Colorectal cancer	3	112999560	rs72942485	A	G	-0.178508	0.0275728	41.9135	9.54e-11	-0.0283	0.0455	0.534
IL-2RB	Colorectal cancer	17	816741	rs73975588	C	A	-0.0891234	0.0110338	65.2429	6.62e-16	0.0257	0.0201	0.201
IL-2RB	Colorectal cancer	2	112775064	rs7422195	A	G	0.0444321	0.00759592	34.2163	4.93e-09	-0.0095	0.0135	0.482
IL-2RB	Colorectal cancer	4	106061534	rs7679673	A	C	-0.0582513	0.0076225	58.4005	2.14e-14	0.0199	0.013	0.126
IL-2RB	Colorectal cancer	4	142597593	rs7688025	A	G	-0.0588073	0.0105083	31.3183	2.19e-08	0.0174	0.019	0.36
IL-2RB	Colorectal cancer	14	59208437	rs8020436	A	G	0.0603546	0.00816864	54.591	1.48e-13	0.0027	0.013	0.835
IL-2RB	Colorectal cancer	15	72508799	rs8031386	A	C	0.0475514	0.00844594	31.6979	1.8e-08	-0.0376	0.0156	0.0159
IL-2RB	Colorectal cancer	1	183056222	rs8179460	C	T	-0.0771184	0.00743905	107.468	3.51e-25	-0.0361	0.0134	0.00706
IL-2RB	Colorectal cancer	6	32594248	rs9271770	A	G	0.0838877	0.00977527	73.6443	9.35e-18	-0.0146	0.0158	0.355
IL-2RB	Colorectal cancer	6	36623379	rs9470361	A	G	0.0653301	0.00848293	59.3109	1.35e-14	-0.0223	0.0153	0.145
IL-2RB	Colorectal cancer	20	6376481	rs966816	A	G	-0.0979269	0.00779529	157.812	3.4e-36	0.0126	0.0134	0.347
IL-2RB	Colorectal cancer	17	70413253	rs983318	A	G	0.0578132	0.00850399	46.2177	1.06e-11	-0.003	0.0147	0.838
IL-2RB	Colorectal cancer	16	68743939	rs9924886	C	A	-0.0558773	0.00834944	44.7874	2.2e-11	0.0116	0.0146	0.427
LAP TGF-beta-1	Colorectal cancer	1	22583066	rs10159108	A	G	0.0663466	0.0119507	30.8213	2.83e-08	-0.0191	0.0187	0.307
LAP TGF-beta-1	Colorectal cancer	11	10238173	rs10160763	T	G	-0.0415136	0.0074587	30.9781	2.61e-08	-0.0102	0.0119	0.391
LAP TGF-beta-1	Colorectal cancer	19	5840926	rs10409772	A	C	0.0771356	0.0137674	31.3911	2.11e-08	-0.0289	0.0226	0.201
LAP TGF-beta-1	Colorectal cancer	17	10707241	rs1078643	A	G	0.0763113	0.00917962	69.108	9.32e-17	0.018	0.0139	0.195
LAP TGF-beta-1	Colorectal cancer	10	52646093	rs10821905	A	G	-0.0669542	0.0096298	48.3416	3.58e-12	0.0026	0.0154	0.866
LAP TGF-beta-1	Colorectal cancer	12	6412036	rs10849438	G	T	0.08071	0.0113291	50.7533	1.05e-12	-0.0269	0.0175	0.124
LAP TGF-beta-1	Colorectal cancer	12	96069858	rs10859923	C	T	0.0508587	0.0075803	45.015	1.96e-11	-0.0112	0.0122	0.359
LAP TGF-beta-1	Colorectal cancer	11	74358682	rs10899024	G	A	0.0708059	0.00753544	88.2921	5.65e-21	-0.0003	0.0116	0.979
LAP TGF-beta-1	Colorectal cancer	9	110373819	rs10978941	T	C	-0.0574991	0.00918171	39.2171	3.79e-10	0.0166	0.0142	0.242
LAP TGF-beta-1	Colorectal cancer	12	51216890	rs11169572	C	T	0.0860127	0.00752041	130.81	2.72e-30	-0.0139	0.0119	0.243
LAP TGF-beta-1	Colorectal cancer	3	133748789	rs113569514	C	T	-0.0666322	0.0107327	38.5434	5.36e-10	-0.0026	0.0171	0.879
LAP TGF-beta-1	Colorectal cancer	19	41864971	rs11670143	G	A	0.0520191	0.00761044	46.7204	8.19e-12	0.1037	0.0121	1.03e-17
LAP TGF-beta-1	Colorectal cancer	19	59017640	rs11670192	A	G	0.0600363	0.00941349	40.6749	1.8e-10	-0.0049	0.0152	0.747
LAP TGF-beta-1	Colorectal cancer	2	98275354	rs11692435	A	G	-0.0910369	0.0132816	46.9823	7.16e-12	-0.0086	0.02	0.667
LAP TGF-beta-1	Colorectal cancer	11	74628743	rs117042741	T	C	-0.226118	0.0196748	132.084	1.43e-30	0.01	0.0289	0.729
LAP TGF-beta-1	Colorectal cancer	4	145659064	rs11727676	C	T	0.0927046	0.0124636	55.3243	1.02e-13	-0.0154	0.0208	0.459
LAP TGF-beta-1	Colorectal cancer	8	128253752	rs11775667	A	G	0.0560715	0.00937793	35.7495	2.24e-09	-0.0122	0.015	0.416
LAP TGF-beta-1	Colorectal cancer	1	205163798	rs12078075	A	G	-0.0714218	0.0127145	31.5546	1.94e-08	0.0104	0.0208	0.617
LAP TGF-beta-1	Colorectal cancer	1	222098753	rs12140529	T	C	0.083738	0.00897078	87.1334	1.01e-20	0.0094	0.0143	0.511
LAP TGF-beta-1	Colorectal cancer	1	55247852	rs12143541	G	A	0.0824616	0.010238	64.8744	7.99e-16	0.0149	0.017	0.381
LAP TGF-beta-1	Colorectal cancer	13	37491650	rs12427846	C	T	0.0791175	0.0088237	80.3977	3.06e-19	-0.0216	0.0139	0.12
LAP TGF-beta-1	Colorectal cancer	16	86252544	rs12447408	A	G	0.0578914	0.00861422	45.1644	1.81e-11	-0.001	0.0136	0.941
LAP TGF-beta-1	Colorectal cancer	10	81045280	rs1250568	C	T	0.0486044	0.00752201	41.7526	1.04e-10	-0.0247	0.0121	0.0412
LAP TGF-beta-1	Colorectal cancer	1	22701761	rs12751610	C	T	-0.0587908	0.00984691	35.6467	2.37e-09	-0.0119	0.0158	0.451
LAP TGF-beta-1	Colorectal cancer	14	54563802	rs12879025	A	G	-0.0562012	0.00815736	47.467	5.59e-12	-0.0105	0.0117	0.369
LAP TGF-beta-1	Colorectal cancer	16	80038942	rs12930889	T	C	-0.0598672	0.00744122	64.7276	8.6e-16	-0.0019	0.0115	0.869
LAP TGF-beta-1	Colorectal cancer	3	112903888	rs13086367	G	A	-0.0526876	0.00738408	50.9125	9.66e-13	-0.0195	0.0116	0.0928
LAP TGF-beta-1	Colorectal cancer	15	33149751	rs144674978	T	C	0.29331	0.0331837	78.1275	9.66e-19	0.0541	0.0663	0.415
LAP TGF-beta-1	Colorectal cancer	6	106482613	rs145997965	C	T	0.189455	0.0332912	32.3857	1.26e-08	0.056	0.0527	0.288
LAP TGF-beta-1	Colorectal cancer	6	133993925	rs151127921	T	C	0.159257	0.028795	30.5888	3.19e-08	0.0084	0.0493	0.865
LAP TGF-beta-1	Colorectal cancer	9	22103183	rs1537372	T	G	-0.0631538	0.00746777	71.5183	2.75e-17	0.0154	0.0118	0.192
LAP TGF-beta-1	Colorectal cancer	8	117630683	rs16892766	C	A	0.201008	0.0127564	248.296	6.1e-56	0.0075	0.0217	0.73
LAP TGF-beta-1	Colorectal cancer	22	24175101	rs17003993	C	T	0.0595008	0.0107957	30.3769	3.56e-08	0.0218	0.0176	0.215
LAP TGF-beta-1	Colorectal cancer	6	31178334	rs17197658	G	A	-0.0531726	0.00870185	37.3381	9.93e-10	-0.0135	0.0131	0.303
LAP TGF-beta-1	Colorectal cancer	20	60932414	rs1741640	C	T	0.127997	0.00900621	201.983	7.71e-46	0.0104	0.0143	0.467
LAP TGF-beta-1	Colorectal cancer	11	61609750	rs174583	T	C	-0.0540317	0.0077932	48.0691	4.11e-12	0.0245	0.0121	0.0429
LAP TGF-beta-1	Colorectal cancer	7	130600748	rs17686932	G	A	-0.112641	0.016714	45.4184	1.59e-11	-0.0131	0.0273	0.631
LAP TGF-beta-1	Colorectal cancer	13	73997961	rs1924816	G	A	-0.0590238	0.00885665	44.4135	2.66e-11	-0.0151	0.0157	0.336
LAP TGF-beta-1	Colorectal cancer	3	52880740	rs2001732	T	C	-0.0759211	0.010727	50.092	1.47e-12	0.0007	0.017	0.967
LAP TGF-beta-1	Colorectal cancer	6	12292772	rs2070699	T	G	0.0541078	0.00744842	52.7705	3.75e-13	0.0211	0.0119	0.0762
LAP TGF-beta-1	Colorectal cancer	20	42660286	rs2179593	A	C	0.0578592	0.00826641	48.9904	2.57e-12	-0.0027	0.0131	0.837
LAP TGF-beta-1	Colorectal cancer	10	101346609	rs2193352	G	A	0.094875	0.00933026	103.399	2.74e-24	-0.0162	0.015	0.28
LAP TGF-beta-1	Colorectal cancer	15	33010412	rs2293582	A	G	0.147898	0.00907725	265.47	1.1e-59	0.0104	0.0144	0.47
LAP TGF-beta-1	Colorectal cancer	10	114723857	rs2296782	G	A	0.0555383	0.00863398	41.3774	1.25e-10	0.0068	0.0157	0.665
LAP TGF-beta-1	Colorectal cancer	8	117620112	rs2437841	A	G	-0.0561116	0.00940388	35.6034	2.42e-09	0.0299	0.0145	0.0392
LAP TGF-beta-1	Colorectal cancer	7	99477426	rs2527927	A	G	-0.0418565	0.00734661	32.4602	1.22e-08	-0.004	0.0116	0.73
LAP TGF-beta-1	Colorectal cancer	1	70995562	rs2651244	A	G	-0.0440763	0.00750649	34.4776	4.31e-09	-0.0041	0.012	0.733
LAP TGF-beta-1	Colorectal cancer	5	1296486	rs2735940	G	A	0.0862592	0.00742987	134.787	3.68e-31	-0.0129	0.0118	0.274
LAP TGF-beta-1	Colorectal cancer	4	94937860	rs280097	C	T	0.0519988	0.00752767	47.7162	4.93e-12	0.0017	0.0121	0.888
LAP TGF-beta-1	Colorectal cancer	21	47777063	rs2839223	A	G	-0.0660576	0.0109522	36.3783	1.63e-09	0.0237	0.0167	0.156
LAP TGF-beta-1	Colorectal cancer	12	71476684	rs2870841	G	T	-0.0449445	0.00741898	36.6999	1.38e-09	-0.0137	0.0117	0.242
LAP TGF-beta-1	Colorectal cancer	19	33519927	rs28840750	G	T	-0.191188	0.0171768	123.89	8.9e-29	-0.0256	0.0256	0.317
LAP TGF-beta-1	Colorectal cancer	12	4388271	rs3217810	T	C	0.123161	0.0115763	113.19	1.96e-26	-0.0037	0.0187	0.843
LAP TGF-beta-1	Colorectal cancer	2	199584179	rs34119476	G	A	0.0483475	0.00747981	41.7799	1.02e-10	-0.007	0.012	0.56
LAP TGF-beta-1	Colorectal cancer	19	16417198	rs34797592	T	C	0.0899827	0.0116602	59.5533	1.19e-14	-0.0149	0.0186	0.423
LAP TGF-beta-1	Colorectal cancer	14	54419106	rs35107139	C	A	0.0893353	0.00842508	112.434	2.87e-26	-0.0237	0.0121	0.0502
LAP TGF-beta-1	Colorectal cancer	17	81053330	rs35204860	C	T	0.0775107	0.00878921	77.7721	1.16e-18	0.02	0.0159	0.208
LAP TGF-beta-1	Colorectal cancer	3	169486508	rs35446936	A	G	-0.0533875	0.00863237	38.2489	6.23e-10	0.0145	0.0131	0.268
LAP TGF-beta-1	Colorectal cancer	3	40915239	rs35470271	G	A	0.0935596	0.0101853	84.378	4.09e-20	0.0119	0.0158	0.451
LAP TGF-beta-1	Colorectal cancer	2	219191256	rs3731861	C	T	-0.0641813	0.00765864	70.2286	5.28e-17	-0.011	0.0123	0.371
LAP TGF-beta-1	Colorectal cancer	7	45116468	rs3735491	A	C	-0.0488399	0.00837132	34.0378	5.41e-09	-0.0013	0.0129	0.92
LAP TGF-beta-1	Colorectal cancer	22	45740126	rs3747239	C	A	0.0487634	0.00779852	39.0988	4.03e-10	0.0048	0.0122	0.694
LAP TGF-beta-1	Colorectal cancer	6	7240876	rs41302867	A	G	-0.0697916	0.011581	36.3174	1.68e-09	-0.0464	0.0178	0.00914
LAP TGF-beta-1	Colorectal cancer	6	35484790	rs4267954	A	G	0.0456438	0.00789384	33.4339	7.37e-09	0.0094	0.0126	0.456
LAP TGF-beta-1	Colorectal cancer	13	73649152	rs45597035	G	A	-0.0614283	0.00773617	63.05	2.02e-15	0.0173	0.0121	0.153
LAP TGF-beta-1	Colorectal cancer	7	46918596	rs4720558	T	C	-0.044817	0.00749724	35.7341	2.26e-09	-0.0094	0.0118	0.426
LAP TGF-beta-1	Colorectal cancer	13	111080231	rs4773184	T	C	0.0577517	0.00766675	56.7423	4.97e-14	0.0036	0.0121	0.766
LAP TGF-beta-1	Colorectal cancer	3	133687864	rs4854776	A	C	-0.0423486	0.00739603	32.7854	1.03e-08	-0.0053	0.0115	0.645
LAP TGF-beta-1	Colorectal cancer	1	172854266	rs4916282	C	T	-0.0405735	0.00742046	29.8967	4.56e-08	0.0013	0.0115	0.91
LAP TGF-beta-1	Colorectal cancer	5	134467220	rs4976270	T	C	-0.0589471	0.00742384	63.0475	2.02e-15	-0.0073	0.012	0.543
LAP TGF-beta-1	Colorectal cancer	10	114305761	rs56188434	A	G	0.102209	0.0125316	66.522	3.46e-16	0.0238	0.0208	0.253
LAP TGF-beta-1	Colorectal cancer	15	67402824	rs56324967	C	T	0.0552998	0.00799504	47.8416	4.62e-12	-0.0048	0.0129	0.71
LAP TGF-beta-1	Colorectal cancer	22	43689542	rs5751474	A	G	0.0519231	0.00903143	33.0528	8.97e-09	0.0027	0.0145	0.852
LAP TGF-beta-1	Colorectal cancer	20	55831203	rs6014965	G	A	-0.0466057	0.00739253	39.7459	2.89e-10	0.0046	0.0118	0.697
LAP TGF-beta-1	Colorectal cancer	20	49026111	rs6020486	G	A	0.0695133	0.00768559	81.8053	1.5e-19	-0.0154	0.0123	0.211
LAP TGF-beta-1	Colorectal cancer	20	47340117	rs6066825	G	A	-0.075607	0.00773356	95.5796	1.42e-22	0.0121	0.012	0.313
LAP TGF-beta-1	Colorectal cancer	20	6706493	rs6140071	T	C	0.0759519	0.00774777	96.1001	1.09e-22	-0.0004	0.0122	0.974
LAP TGF-beta-1	Colorectal cancer	20	7724311	rs6140404	T	G	0.0863399	0.010348	69.6162	7.21e-17	-0.0004	0.017	0.981
LAP TGF-beta-1	Colorectal cancer	1	38461319	rs61776719	A	C	-0.0581575	0.0076301	58.0966	2.5e-14	-0.0137	0.0123	0.265
LAP TGF-beta-1	Colorectal cancer	6	55712124	rs62404966	T	C	-0.0655696	0.00862267	57.8258	2.86e-14	0.025	0.0138	0.07
LAP TGF-beta-1	Colorectal cancer	12	115921518	rs6490020	C	T	0.0641776	0.00769719	69.5188	7.57e-17	-0.0159	0.0118	0.178
LAP TGF-beta-1	Colorectal cancer	12	112007756	rs653178	T	C	0.0757343	0.00743518	103.753	2.29e-24	-0.0326	0.0129	0.0115
LAP TGF-beta-1	Colorectal cancer	3	66365163	rs6781752	A	G	0.0509549	0.00919235	30.7269	2.97e-08	-0.004	0.0145	0.783
LAP TGF-beta-1	Colorectal cancer	6	117809031	rs6911915	C	T	0.0440135	0.00739965	35.3793	2.71e-09	0.0021	0.0116	0.856
LAP TGF-beta-1	Colorectal cancer	6	41672769	rs6933790	C	T	-0.0798047	0.0100336	63.2621	1.81e-15	-0.0027	0.0157	0.863
LAP TGF-beta-1	Colorectal cancer	7	47510741	rs6948177	G	A	0.0608701	0.00784583	60.1908	8.61e-15	0.016	0.0124	0.197
LAP TGF-beta-1	Colorectal cancer	8	128413305	rs6983267	T	G	-0.150999	0.007359	421.028	1.46e-93	0.0023	0.0115	0.841
LAP TGF-beta-1	Colorectal cancer	10	80819132	rs704017	G	A	0.0865841	0.00760876	129.494	5.29e-30	0.0005	0.0119	0.966
LAP TGF-beta-1	Colorectal cancer	11	111154072	rs7130173	C	A	-0.126727	0.00807438	246.331	1.64e-55	0.0122	0.0132	0.355
LAP TGF-beta-1	Colorectal cancer	15	91186461	rs7179095	A	G	0.0624768	0.0098325	40.3747	2.1e-10	0.0046	0.0153	0.764
LAP TGF-beta-1	Colorectal cancer	18	46454048	rs7226855	G	A	-0.168079	0.00739629	516.415	2.55e-114	0.009	0.0115	0.434
LAP TGF-beta-1	Colorectal cancer	15	33126283	rs72717673	T	C	-0.0533348	0.00946556	31.7489	1.75e-08	0.0157	0.0146	0.282
LAP TGF-beta-1	Colorectal cancer	6	55793611	rs72872212	A	G	0.127239	0.0204713	38.6322	5.12e-10	-0.0057	0.0349	0.87
LAP TGF-beta-1	Colorectal cancer	3	112999560	rs72942485	A	G	-0.178508	0.0275728	41.9135	9.54e-11	-0.0203	0.0398	0.61
LAP TGF-beta-1	Colorectal cancer	17	816741	rs73975588	C	A	-0.0891234	0.0110338	65.2429	6.62e-16	-0.0143	0.0178	0.422
LAP TGF-beta-1	Colorectal cancer	2	112775064	rs7422195	A	G	0.0444321	0.00759592	34.2163	4.93e-09	-0.0079	0.0121	0.514
LAP TGF-beta-1	Colorectal cancer	4	106061534	rs7679673	A	C	-0.0582513	0.0076225	58.4005	2.14e-14	0.0282	0.0116	0.0151
LAP TGF-beta-1	Colorectal cancer	4	142597593	rs7688025	A	G	-0.0588073	0.0105083	31.3183	2.19e-08	-0.0188	0.017	0.269
LAP TGF-beta-1	Colorectal cancer	14	59208437	rs8020436	A	G	0.0603546	0.00816864	54.591	1.48e-13	-0.0036	0.0117	0.758
LAP TGF-beta-1	Colorectal cancer	15	72508799	rs8031386	A	C	0.0475514	0.00844594	31.6979	1.8e-08	0.0116	0.0135	0.39
LAP TGF-beta-1	Colorectal cancer	1	183056222	rs8179460	C	T	-0.0771184	0.00743905	107.468	3.51e-25	-0.021	0.0119	0.0776
LAP TGF-beta-1	Colorectal cancer	6	32594248	rs9271770	A	G	0.0838877	0.00977527	73.6443	9.35e-18	0.0124	0.0141	0.379
LAP TGF-beta-1	Colorectal cancer	6	36623379	rs9470361	A	G	0.0653301	0.00848293	59.3109	1.35e-14	0.0124	0.0137	0.365
LAP TGF-beta-1	Colorectal cancer	20	6376481	rs966816	A	G	-0.0979269	0.00779529	157.812	3.4e-36	0.0029	0.0122	0.812
LAP TGF-beta-1	Colorectal cancer	17	70413253	rs983318	A	G	0.0578132	0.00850399	46.2177	1.06e-11	-0.0212	0.0133	0.111
LAP TGF-beta-1	Colorectal cancer	16	68743939	rs9924886	C	A	-0.0558773	0.00834944	44.7874	2.2e-11	0.0081	0.0132	0.539
LIF-R	Colorectal cancer	1	22583066	rs10159108	A	G	0.0663466	0.0119507	30.8213	2.83e-08	0.0054	0.0202	0.789
LIF-R	Colorectal cancer	11	10238173	rs10160763	T	G	-0.0415136	0.0074587	30.9781	2.61e-08	-0.01	0.0135	0.459
LIF-R	Colorectal cancer	19	5840926	rs10409772	A	C	0.0771356	0.0137674	31.3911	2.11e-08	-0.0103	0.0213	0.629
LIF-R	Colorectal cancer	17	10707241	rs1078643	A	G	0.0763113	0.00917962	69.108	9.32e-17	-0.0252	0.016	0.115
LIF-R	Colorectal cancer	10	52646093	rs10821905	A	G	-0.0669542	0.0096298	48.3416	3.58e-12	0.0149	0.0174	0.392
LIF-R	Colorectal cancer	12	6412036	rs10849438	G	T	0.08071	0.0113291	50.7533	1.05e-12	-0.0365	0.0199	0.0666
LIF-R	Colorectal cancer	12	96069858	rs10859923	C	T	0.0508587	0.0075803	45.015	1.96e-11	0.013	0.0138	0.346
LIF-R	Colorectal cancer	11	74358682	rs10899024	G	A	0.0708059	0.00753544	88.2921	5.65e-21	-0.0005	0.0124	0.968
LIF-R	Colorectal cancer	9	110373819	rs10978941	T	C	-0.0574991	0.00918171	39.2171	3.79e-10	0.0215	0.015	0.152
LIF-R	Colorectal cancer	12	51216890	rs11169572	C	T	0.0860127	0.00752041	130.81	2.72e-30	-0.0122	0.0125	0.329
LIF-R	Colorectal cancer	3	133748789	rs113569514	C	T	-0.0666322	0.0107327	38.5434	5.36e-10	0.0026	0.0198	0.896
LIF-R	Colorectal cancer	19	41864971	rs11670143	G	A	0.0520191	0.00761044	46.7204	8.19e-12	0.0167	0.0138	0.226
LIF-R	Colorectal cancer	19	59017640	rs11670192	A	G	0.0600363	0.00941349	40.6749	1.8e-10	-0.0211	0.016	0.187
LIF-R	Colorectal cancer	2	98275354	rs11692435	A	G	-0.0910369	0.0132816	46.9823	7.16e-12	-0.015	0.0223	0.501
LIF-R	Colorectal cancer	11	74628743	rs117042741	T	C	-0.226118	0.0196748	132.084	1.43e-30	-0.026	0.0305	0.394
LIF-R	Colorectal cancer	4	145659064	rs11727676	C	T	0.0927046	0.0124636	55.3243	1.02e-13	-0.0054	0.0217	0.803
LIF-R	Colorectal cancer	8	128253752	rs11775667	A	G	0.0560715	0.00937793	35.7495	2.24e-09	-0.016	0.0158	0.311
LIF-R	Colorectal cancer	1	205163798	rs12078075	A	G	-0.0714218	0.0127145	31.5546	1.94e-08	-0.0038	0.0222	0.864
LIF-R	Colorectal cancer	1	222098753	rs12140529	T	C	0.083738	0.00897078	87.1334	1.01e-20	-0.0031	0.0151	0.837
LIF-R	Colorectal cancer	1	55247852	rs12143541	G	A	0.0824616	0.010238	64.8744	7.99e-16	-0.0271	0.0193	0.16
LIF-R	Colorectal cancer	13	37491650	rs12427846	C	T	0.0791175	0.0088237	80.3977	3.06e-19	0.0152	0.0157	0.333
LIF-R	Colorectal cancer	16	86252544	rs12447408	A	G	0.0578914	0.00861422	45.1644	1.81e-11	0.0185	0.0153	0.227
LIF-R	Colorectal cancer	10	81045280	rs1250568	C	T	0.0486044	0.00752201	41.7526	1.04e-10	-0.0039	0.0127	0.759
LIF-R	Colorectal cancer	1	22701761	rs12751610	C	T	-0.0587908	0.00984691	35.6467	2.37e-09	-0.0247	0.0169	0.144
LIF-R	Colorectal cancer	14	54563802	rs12879025	A	G	-0.0562012	0.00815736	47.467	5.59e-12	-0.0145	0.0124	0.242
LIF-R	Colorectal cancer	16	80038942	rs12930889	T	C	-0.0598672	0.00744122	64.7276	8.6e-16	-0.0158	0.0122	0.195
LIF-R	Colorectal cancer	3	112903888	rs13086367	G	A	-0.0526876	0.00738408	50.9125	9.66e-13	0.0014	0.0123	0.909
LIF-R	Colorectal cancer	15	33149751	rs144674978	T	C	0.29331	0.0331837	78.1275	9.66e-19	-0.0307	0.0731	0.675
LIF-R	Colorectal cancer	6	106482613	rs145997965	C	T	0.189455	0.0332912	32.3857	1.26e-08	0.0365	0.0595	0.54
LIF-R	Colorectal cancer	6	133993925	rs151127921	T	C	0.159257	0.028795	30.5888	3.19e-08	0.0011	0.054	0.984
LIF-R	Colorectal cancer	9	22103183	rs1537372	T	G	-0.0631538	0.00746777	71.5183	2.75e-17	-0.0242	0.0135	0.073
LIF-R	Colorectal cancer	8	117630683	rs16892766	C	A	0.201008	0.0127564	248.296	6.1e-56	0.02	0.0224	0.372
LIF-R	Colorectal cancer	22	24175101	rs17003993	C	T	0.0595008	0.0107957	30.3769	3.56e-08	0.0344	0.0183	0.0601
LIF-R	Colorectal cancer	6	31178334	rs17197658	G	A	-0.0531726	0.00870185	37.3381	9.93e-10	0.0177	0.0136	0.193
LIF-R	Colorectal cancer	20	60932414	rs1741640	C	T	0.127997	0.00900621	201.983	7.71e-46	-0.014	0.0154	0.363
LIF-R	Colorectal cancer	11	61609750	rs174583	T	C	-0.0540317	0.0077932	48.0691	4.11e-12	0.0151	0.0128	0.238
LIF-R	Colorectal cancer	7	130600748	rs17686932	G	A	-0.112641	0.016714	45.4184	1.59e-11	0.0142	0.0295	0.63
LIF-R	Colorectal cancer	13	73997961	rs1924816	G	A	-0.0590238	0.00885665	44.4135	2.66e-11	-0.0072	0.0149	0.629
LIF-R	Colorectal cancer	3	52880740	rs2001732	T	C	-0.0759211	0.010727	50.092	1.47e-12	0.0089	0.0179	0.619
LIF-R	Colorectal cancer	6	12292772	rs2070699	T	G	0.0541078	0.00744842	52.7705	3.75e-13	-0.0104	0.0135	0.441
LIF-R	Colorectal cancer	20	42660286	rs2179593	A	C	0.0578592	0.00826641	48.9904	2.57e-12	0.0094	0.0148	0.525
LIF-R	Colorectal cancer	10	101346609	rs2193352	G	A	0.094875	0.00933026	103.399	2.74e-24	-0.0096	0.016	0.549
LIF-R	Colorectal cancer	15	33010412	rs2293582	A	G	0.147898	0.00907725	265.47	1.1e-59	-0.0002	0.0153	0.99
LIF-R	Colorectal cancer	10	114723857	rs2296782	G	A	0.0555383	0.00863398	41.3774	1.25e-10	0.0014	0.0158	0.929
LIF-R	Colorectal cancer	8	117620112	rs2437841	A	G	-0.0561116	0.00940388	35.6034	2.42e-09	-0.0101	0.0155	0.515
LIF-R	Colorectal cancer	7	99477426	rs2527927	A	G	-0.0418565	0.00734661	32.4602	1.22e-08	-0.0044	0.0123	0.721
LIF-R	Colorectal cancer	1	70995562	rs2651244	A	G	-0.0440763	0.00750649	34.4776	4.31e-09	0.0207	0.0127	0.103
LIF-R	Colorectal cancer	5	1296486	rs2735940	G	A	0.0862592	0.00742987	134.787	3.68e-31	-0.0135	0.0125	0.28
LIF-R	Colorectal cancer	4	94937860	rs280097	C	T	0.0519988	0.00752767	47.7162	4.93e-12	0.0221	0.0137	0.107
LIF-R	Colorectal cancer	21	47777063	rs2839223	A	G	-0.0660576	0.0109522	36.3783	1.63e-09	-0.0074	0.0179	0.679
LIF-R	Colorectal cancer	12	71476684	rs2870841	G	T	-0.0449445	0.00741898	36.6999	1.38e-09	0.0064	0.0123	0.603
LIF-R	Colorectal cancer	19	33519927	rs28840750	G	T	-0.191188	0.0171768	123.89	8.9e-29	0.0153	0.028	0.585
LIF-R	Colorectal cancer	12	4388271	rs3217810	T	C	0.123161	0.0115763	113.19	1.96e-26	-0.014	0.0193	0.468
LIF-R	Colorectal cancer	2	199584179	rs34119476	G	A	0.0483475	0.00747981	41.7799	1.02e-10	0.0083	0.0136	0.542
LIF-R	Colorectal cancer	19	16417198	rs34797592	T	C	0.0899827	0.0116602	59.5533	1.19e-14	0.0208	0.0203	0.306
LIF-R	Colorectal cancer	14	54419106	rs35107139	C	A	0.0893353	0.00842508	112.434	2.87e-26	-0.0008	0.0127	0.95
LIF-R	Colorectal cancer	17	81053330	rs35204860	C	T	0.0775107	0.00878921	77.7721	1.16e-18	0.0097	0.0159	0.542
LIF-R	Colorectal cancer	3	169486508	rs35446936	A	G	-0.0533875	0.00863237	38.2489	6.23e-10	0.0062	0.0139	0.656
LIF-R	Colorectal cancer	3	40915239	rs35470271	G	A	0.0935596	0.0101853	84.378	4.09e-20	-0.0093	0.0168	0.58
LIF-R	Colorectal cancer	2	219191256	rs3731861	C	T	-0.0641813	0.00765864	70.2286	5.28e-17	-0.0128	0.0139	0.357
LIF-R	Colorectal cancer	7	45116468	rs3735491	A	C	-0.0488399	0.00837132	34.0378	5.41e-09	0.0143	0.0139	0.304
LIF-R	Colorectal cancer	22	45740126	rs3747239	C	A	0.0487634	0.00779852	39.0988	4.03e-10	-0.0092	0.0131	0.482
LIF-R	Colorectal cancer	6	7240876	rs41302867	A	G	-0.0697916	0.011581	36.3174	1.68e-09	0.0164	0.0186	0.378
LIF-R	Colorectal cancer	6	35484790	rs4267954	A	G	0.0456438	0.00789384	33.4339	7.37e-09	0.0033	0.0143	0.817
LIF-R	Colorectal cancer	13	73649152	rs45597035	G	A	-0.0614283	0.00773617	63.05	2.02e-15	0.0374	0.0128	0.00348
LIF-R	Colorectal cancer	7	46918596	rs4720558	T	C	-0.044817	0.00749724	35.7341	2.26e-09	-0.0037	0.0125	0.767
LIF-R	Colorectal cancer	13	111080231	rs4773184	T	C	0.0577517	0.00766675	56.7423	4.97e-14	-0.0234	0.0129	0.0697
LIF-R	Colorectal cancer	3	133687864	rs4854776	A	C	-0.0423486	0.00739603	32.7854	1.03e-08	-0.0023	0.0122	0.85
LIF-R	Colorectal cancer	1	172854266	rs4916282	C	T	-0.0405735	0.00742046	29.8967	4.56e-08	0.0179	0.0122	0.142
LIF-R	Colorectal cancer	5	134467220	rs4976270	T	C	-0.0589471	0.00742384	63.0475	2.02e-15	-0.0181	0.0136	0.183
LIF-R	Colorectal cancer	10	114305761	rs56188434	A	G	0.102209	0.0125316	66.522	3.46e-16	-0.0034	0.024	0.887
LIF-R	Colorectal cancer	15	67402824	rs56324967	C	T	0.0552998	0.00799504	47.8416	4.62e-12	-0.0059	0.0146	0.686
LIF-R	Colorectal cancer	22	43689542	rs5751474	A	G	0.0519231	0.00903143	33.0528	8.97e-09	0.0091	0.0165	0.581
LIF-R	Colorectal cancer	20	55831203	rs6014965	G	A	-0.0466057	0.00739253	39.7459	2.89e-10	0.0233	0.0135	0.0844
LIF-R	Colorectal cancer	20	49026111	rs6020486	G	A	0.0695133	0.00768559	81.8053	1.5e-19	-0.0129	0.0131	0.325
LIF-R	Colorectal cancer	20	47340117	rs6066825	G	A	-0.075607	0.00773356	95.5796	1.42e-22	0.0049	0.0127	0.7
LIF-R	Colorectal cancer	20	6706493	rs6140071	T	C	0.0759519	0.00774777	96.1001	1.09e-22	0.0079	0.0129	0.54
LIF-R	Colorectal cancer	20	7724311	rs6140404	T	G	0.0863399	0.010348	69.6162	7.21e-17	-0.0153	0.0195	0.433
LIF-R	Colorectal cancer	1	38461319	rs61776719	A	C	-0.0581575	0.0076301	58.0966	2.5e-14	-0.0061	0.0139	0.661
LIF-R	Colorectal cancer	6	55712124	rs62404966	T	C	-0.0655696	0.00862267	57.8258	2.86e-14	0.0102	0.0155	0.51
LIF-R	Colorectal cancer	12	115921518	rs6490020	C	T	0.0641776	0.00769719	69.5188	7.57e-17	-0.0006	0.0126	0.962
LIF-R	Colorectal cancer	12	112007756	rs653178	T	C	0.0757343	0.00743518	103.753	2.29e-24	-0.027	0.0121	0.0257
LIF-R	Colorectal cancer	3	66365163	rs6781752	A	G	0.0509549	0.00919235	30.7269	2.97e-08	0.003	0.0151	0.843
LIF-R	Colorectal cancer	6	117809031	rs6911915	C	T	0.0440135	0.00739965	35.3793	2.71e-09	-0.0086	0.0123	0.484
LIF-R	Colorectal cancer	6	41672769	rs6933790	C	T	-0.0798047	0.0100336	63.2621	1.81e-15	-0.0031	0.0165	0.851
LIF-R	Colorectal cancer	7	47510741	rs6948177	G	A	0.0608701	0.00784583	60.1908	8.61e-15	-0.0115	0.0132	0.384
LIF-R	Colorectal cancer	8	128413305	rs6983267	T	G	-0.150999	0.007359	421.028	1.46e-93	0.0008	0.0122	0.948
LIF-R	Colorectal cancer	10	80819132	rs704017	G	A	0.0865841	0.00760876	129.494	5.29e-30	0.006	0.0128	0.639
LIF-R	Colorectal cancer	11	111154072	rs7130173	C	A	-0.126727	0.00807438	246.331	1.64e-55	0.0041	0.0149	0.783
LIF-R	Colorectal cancer	15	91186461	rs7179095	A	G	0.0624768	0.0098325	40.3747	2.1e-10	-0.0196	0.0162	0.226
LIF-R	Colorectal cancer	18	46454048	rs7226855	G	A	-0.168079	0.00739629	516.415	2.55e-114	-0.0098	0.0121	0.418
LIF-R	Colorectal cancer	15	33126283	rs72717673	T	C	-0.0533348	0.00946556	31.7489	1.75e-08	0.0173	0.0154	0.261
LIF-R	Colorectal cancer	6	55793611	rs72872212	A	G	0.127239	0.0204713	38.6322	5.12e-10	0.006	0.036	0.868
LIF-R	Colorectal cancer	3	112999560	rs72942485	A	G	-0.178508	0.0275728	41.9135	9.54e-11	-0.0149	0.0435	0.732
LIF-R	Colorectal cancer	17	816741	rs73975588	C	A	-0.0891234	0.0110338	65.2429	6.62e-16	-0.0022	0.0201	0.913
LIF-R	Colorectal cancer	2	112775064	rs7422195	A	G	0.0444321	0.00759592	34.2163	4.93e-09	-0.0007	0.0129	0.957
LIF-R	Colorectal cancer	4	106061534	rs7679673	A	C	-0.0582513	0.0076225	58.4005	2.14e-14	0.0196	0.0124	0.114
LIF-R	Colorectal cancer	4	142597593	rs7688025	A	G	-0.0588073	0.0105083	31.3183	2.19e-08	0.0139	0.019	0.464
LIF-R	Colorectal cancer	14	59208437	rs8020436	A	G	0.0603546	0.00816864	54.591	1.48e-13	0.0065	0.0123	0.597
LIF-R	Colorectal cancer	15	72508799	rs8031386	A	C	0.0475514	0.00844594	31.6979	1.8e-08	0.0045	0.0156	0.773
LIF-R	Colorectal cancer	1	183056222	rs8179460	C	T	-0.0771184	0.00743905	107.468	3.51e-25	0.0087	0.0134	0.516
LIF-R	Colorectal cancer	6	32594248	rs9271770	A	G	0.0838877	0.00977527	73.6443	9.35e-18	-0.0257	0.015	0.0867
LIF-R	Colorectal cancer	6	36623379	rs9470361	A	G	0.0653301	0.00848293	59.3109	1.35e-14	-0.0082	0.0146	0.574
LIF-R	Colorectal cancer	20	6376481	rs966816	A	G	-0.0979269	0.00779529	157.812	3.4e-36	0.007	0.0128	0.584
LIF-R	Colorectal cancer	17	70413253	rs983318	A	G	0.0578132	0.00850399	46.2177	1.06e-11	0.0141	0.014	0.314
LIF-R	Colorectal cancer	16	68743939	rs9924886	C	A	-0.0558773	0.00834944	44.7874	2.2e-11	0.0238	0.0139	0.0869
TRAIL	Colorectal cancer	1	22583066	rs10159108	A	G	0.0663466	0.0119507	30.8213	2.83e-08	0.0108	0.0188	0.566
TRAIL	Colorectal cancer	11	10238173	rs10160763	T	G	-0.0415136	0.0074587	30.9781	2.61e-08	-0.0239	0.012	0.0464
TRAIL	Colorectal cancer	19	5840926	rs10409772	A	C	0.0771356	0.0137674	31.3911	2.11e-08	-0.0161	0.0228	0.48
TRAIL	Colorectal cancer	17	10707241	rs1078643	A	G	0.0763113	0.00917962	69.108	9.32e-17	0.0172	0.0139	0.216
TRAIL	Colorectal cancer	10	52646093	rs10821905	A	G	-0.0669542	0.0096298	48.3416	3.58e-12	0.0206	0.0154	0.181
TRAIL	Colorectal cancer	12	6412036	rs10849438	G	T	0.08071	0.0113291	50.7533	1.05e-12	-0.0164	0.0175	0.349
TRAIL	Colorectal cancer	12	96069858	rs10859923	C	T	0.0508587	0.0075803	45.015	1.96e-11	-0.0002	0.0122	0.987
TRAIL	Colorectal cancer	11	74358682	rs10899024	G	A	0.0708059	0.00753544	88.2921	5.65e-21	0.0076	0.0117	0.516
TRAIL	Colorectal cancer	9	110373819	rs10978941	T	C	-0.0574991	0.00918171	39.2171	3.79e-10	0.0245	0.0143	0.0867
TRAIL	Colorectal cancer	12	51216890	rs11169572	C	T	0.0860127	0.00752041	130.81	2.72e-30	0.0161	0.0119	0.176
TRAIL	Colorectal cancer	3	133748789	rs113569514	C	T	-0.0666322	0.0107327	38.5434	5.36e-10	-0.0149	0.0172	0.386
TRAIL	Colorectal cancer	19	41864971	rs11670143	G	A	0.0520191	0.00761044	46.7204	8.19e-12	-0.015	0.0122	0.219
TRAIL	Colorectal cancer	19	59017640	rs11670192	A	G	0.0600363	0.00941349	40.6749	1.8e-10	-0.0044	0.0152	0.772
TRAIL	Colorectal cancer	2	98275354	rs11692435	A	G	-0.0910369	0.0132816	46.9823	7.16e-12	0.0138	0.0201	0.492
TRAIL	Colorectal cancer	11	74628743	rs117042741	T	C	-0.226118	0.0196748	132.084	1.43e-30	-0.0435	0.029	0.134
TRAIL	Colorectal cancer	4	145659064	rs11727676	C	T	0.0927046	0.0124636	55.3243	1.02e-13	-0.0192	0.0208	0.356
TRAIL	Colorectal cancer	8	128253752	rs11775667	A	G	0.0560715	0.00937793	35.7495	2.24e-09	-0.018	0.0151	0.233
TRAIL	Colorectal cancer	1	205163798	rs12078075	A	G	-0.0714218	0.0127145	31.5546	1.94e-08	0.0088	0.0208	0.672
TRAIL	Colorectal cancer	1	222098753	rs12140529	T	C	0.083738	0.00897078	87.1334	1.01e-20	0.0088	0.0144	0.541
TRAIL	Colorectal cancer	1	55247852	rs12143541	G	A	0.0824616	0.010238	64.8744	7.99e-16	-0.0157	0.017	0.356
TRAIL	Colorectal cancer	13	37491650	rs12427846	C	T	0.0791175	0.0088237	80.3977	3.06e-19	0.0024	0.014	0.864
TRAIL	Colorectal cancer	16	86252544	rs12447408	A	G	0.0578914	0.00861422	45.1644	1.81e-11	0.0012	0.0137	0.93
TRAIL	Colorectal cancer	10	81045280	rs1250568	C	T	0.0486044	0.00752201	41.7526	1.04e-10	-0.0178	0.0121	0.141
TRAIL	Colorectal cancer	1	22701761	rs12751610	C	T	-0.0587908	0.00984691	35.6467	2.37e-09	-0.0337	0.0158	0.0329
TRAIL	Colorectal cancer	14	54563802	rs12879025	A	G	-0.0562012	0.00815736	47.467	5.59e-12	-0.0012	0.0117	0.918
TRAIL	Colorectal cancer	16	80038942	rs12930889	T	C	-0.0598672	0.00744122	64.7276	8.6e-16	-0.024	0.0115	0.0369
TRAIL	Colorectal cancer	3	112903888	rs13086367	G	A	-0.0526876	0.00738408	50.9125	9.66e-13	-0.0016	0.0116	0.89
TRAIL	Colorectal cancer	15	33149751	rs144674978	T	C	0.29331	0.0331837	78.1275	9.66e-19	0.0659	0.066	0.318
TRAIL	Colorectal cancer	6	106482613	rs145997965	C	T	0.189455	0.0332912	32.3857	1.26e-08	-0.0285	0.0526	0.588
TRAIL	Colorectal cancer	6	133993925	rs151127921	T	C	0.159257	0.028795	30.5888	3.19e-08	0.0196	0.0494	0.692
TRAIL	Colorectal cancer	9	22103183	rs1537372	T	G	-0.0631538	0.00746777	71.5183	2.75e-17	-0.0261	0.0119	0.0283
TRAIL	Colorectal cancer	8	117630683	rs16892766	C	A	0.201008	0.0127564	248.296	6.1e-56	0.032	0.0218	0.142
TRAIL	Colorectal cancer	22	24175101	rs17003993	C	T	0.0595008	0.0107957	30.3769	3.56e-08	0.0356	0.0176	0.0431
TRAIL	Colorectal cancer	6	31178334	rs17197658	G	A	-0.0531726	0.00870185	37.3381	9.93e-10	-0.0095	0.0131	0.468
TRAIL	Colorectal cancer	20	60932414	rs1741640	C	T	0.127997	0.00900621	201.983	7.71e-46	0.0044	0.0143	0.758
TRAIL	Colorectal cancer	11	61609750	rs174583	T	C	-0.0540317	0.0077932	48.0691	4.11e-12	0.0709	0.0121	4.64e-09
TRAIL	Colorectal cancer	7	130600748	rs17686932	G	A	-0.112641	0.016714	45.4184	1.59e-11	-0.0288	0.0274	0.293
TRAIL	Colorectal cancer	13	73997961	rs1924816	G	A	-0.0590238	0.00885665	44.4135	2.66e-11	-0.0065	0.0157	0.679
TRAIL	Colorectal cancer	3	52880740	rs2001732	T	C	-0.0759211	0.010727	50.092	1.47e-12	-0.0052	0.017	0.76
TRAIL	Colorectal cancer	6	12292772	rs2070699	T	G	0.0541078	0.00744842	52.7705	3.75e-13	-0.0103	0.0119	0.387
TRAIL	Colorectal cancer	20	42660286	rs2179593	A	C	0.0578592	0.00826641	48.9904	2.57e-12	0.004	0.0131	0.76
TRAIL	Colorectal cancer	10	101346609	rs2193352	G	A	0.094875	0.00933026	103.399	2.74e-24	-0.0065	0.015	0.665
TRAIL	Colorectal cancer	15	33010412	rs2293582	A	G	0.147898	0.00907725	265.47	1.1e-59	-0.0021	0.0144	0.884
TRAIL	Colorectal cancer	10	114723857	rs2296782	G	A	0.0555383	0.00863398	41.3774	1.25e-10	0.0087	0.0158	0.582
TRAIL	Colorectal cancer	8	117620112	rs2437841	A	G	-0.0561116	0.00940388	35.6034	2.42e-09	0.0089	0.0145	0.539
TRAIL	Colorectal cancer	7	99477426	rs2527927	A	G	-0.0418565	0.00734661	32.4602	1.22e-08	0.016	0.0116	0.168
TRAIL	Colorectal cancer	1	70995562	rs2651244	A	G	-0.0440763	0.00750649	34.4776	4.31e-09	0.0187	0.012	0.119
TRAIL	Colorectal cancer	5	1296486	rs2735940	G	A	0.0862592	0.00742987	134.787	3.68e-31	-0.0235	0.0118	0.0464
TRAIL	Colorectal cancer	4	94937860	rs280097	C	T	0.0519988	0.00752767	47.7162	4.93e-12	0.0242	0.0122	0.0473
TRAIL	Colorectal cancer	21	47777063	rs2839223	A	G	-0.0660576	0.0109522	36.3783	1.63e-09	0.01	0.0167	0.549
TRAIL	Colorectal cancer	12	71476684	rs2870841	G	T	-0.0449445	0.00741898	36.6999	1.38e-09	-0.0023	0.0117	0.844
TRAIL	Colorectal cancer	19	33519927	rs28840750	G	T	-0.191188	0.0171768	123.89	8.9e-29	0.0194	0.0256	0.449
TRAIL	Colorectal cancer	12	4388271	rs3217810	T	C	0.123161	0.0115763	113.19	1.96e-26	-0.0212	0.0188	0.259
TRAIL	Colorectal cancer	2	199584179	rs34119476	G	A	0.0483475	0.00747981	41.7799	1.02e-10	0.0029	0.0121	0.811
TRAIL	Colorectal cancer	19	16417198	rs34797592	T	C	0.0899827	0.0116602	59.5533	1.19e-14	-0.0256	0.0187	0.171
TRAIL	Colorectal cancer	14	54419106	rs35107139	C	A	0.0893353	0.00842508	112.434	2.87e-26	0.0153	0.0121	0.206
TRAIL	Colorectal cancer	17	81053330	rs35204860	C	T	0.0775107	0.00878921	77.7721	1.16e-18	0.0208	0.0159	0.191
TRAIL	Colorectal cancer	3	169486508	rs35446936	A	G	-0.0533875	0.00863237	38.2489	6.23e-10	0.0196	0.0131	0.135
TRAIL	Colorectal cancer	3	40915239	rs35470271	G	A	0.0935596	0.0101853	84.378	4.09e-20	-0.0272	0.0159	0.0871
TRAIL	Colorectal cancer	2	219191256	rs3731861	C	T	-0.0641813	0.00765864	70.2286	5.28e-17	0.0097	0.0123	0.43
TRAIL	Colorectal cancer	7	45116468	rs3735491	A	C	-0.0488399	0.00837132	34.0378	5.41e-09	0.0169	0.0129	0.19
TRAIL	Colorectal cancer	22	45740126	rs3747239	C	A	0.0487634	0.00779852	39.0988	4.03e-10	0.0192	0.0122	0.116
TRAIL	Colorectal cancer	6	7240876	rs41302867	A	G	-0.0697916	0.011581	36.3174	1.68e-09	0.004	0.0179	0.823
TRAIL	Colorectal cancer	6	35484790	rs4267954	A	G	0.0456438	0.00789384	33.4339	7.37e-09	-0.0143	0.0127	0.26
TRAIL	Colorectal cancer	13	73649152	rs45597035	G	A	-0.0614283	0.00773617	63.05	2.02e-15	-0.0147	0.0121	0.224
TRAIL	Colorectal cancer	7	46918596	rs4720558	T	C	-0.044817	0.00749724	35.7341	2.26e-09	0.0058	0.0118	0.623
TRAIL	Colorectal cancer	13	111080231	rs4773184	T	C	0.0577517	0.00766675	56.7423	4.97e-14	0.0085	0.0121	0.482
TRAIL	Colorectal cancer	3	133687864	rs4854776	A	C	-0.0423486	0.00739603	32.7854	1.03e-08	-0.0074	0.0115	0.52
TRAIL	Colorectal cancer	1	172854266	rs4916282	C	T	-0.0405735	0.00742046	29.8967	4.56e-08	0.0061	0.0115	0.596
TRAIL	Colorectal cancer	5	134467220	rs4976270	T	C	-0.0589471	0.00742384	63.0475	2.02e-15	-0.006	0.012	0.617
TRAIL	Colorectal cancer	10	114305761	rs56188434	A	G	0.102209	0.0125316	66.522	3.46e-16	-0.0377	0.0208	0.0699
TRAIL	Colorectal cancer	15	67402824	rs56324967	C	T	0.0552998	0.00799504	47.8416	4.62e-12	-0.0069	0.0129	0.593
TRAIL	Colorectal cancer	22	43689542	rs5751474	A	G	0.0519231	0.00903143	33.0528	8.97e-09	-0.0072	0.0146	0.622
TRAIL	Colorectal cancer	20	55831203	rs6014965	G	A	-0.0466057	0.00739253	39.7459	2.89e-10	-0.0032	0.0119	0.788
TRAIL	Colorectal cancer	20	49026111	rs6020486	G	A	0.0695133	0.00768559	81.8053	1.5e-19	-0.0016	0.0123	0.897
TRAIL	Colorectal cancer	20	47340117	rs6066825	G	A	-0.075607	0.00773356	95.5796	1.42e-22	-0.009	0.012	0.453
TRAIL	Colorectal cancer	20	6706493	rs6140071	T	C	0.0759519	0.00774777	96.1001	1.09e-22	0.0015	0.0122	0.902
TRAIL	Colorectal cancer	20	7724311	rs6140404	T	G	0.0863399	0.010348	69.6162	7.21e-17	0.0013	0.0171	0.939
TRAIL	Colorectal cancer	1	38461319	rs61776719	A	C	-0.0581575	0.0076301	58.0966	2.5e-14	-0.0128	0.0123	0.298
TRAIL	Colorectal cancer	6	55712124	rs62404966	T	C	-0.0655696	0.00862267	57.8258	2.86e-14	-0.0138	0.0138	0.317
TRAIL	Colorectal cancer	12	115921518	rs6490020	C	T	0.0641776	0.00769719	69.5188	7.57e-17	-0.0032	0.0118	0.786
TRAIL	Colorectal cancer	12	112007756	rs653178	T	C	0.0757343	0.00743518	103.753	2.29e-24	-0.0248	0.013	0.0564
TRAIL	Colorectal cancer	3	66365163	rs6781752	A	G	0.0509549	0.00919235	30.7269	2.97e-08	-0.0219	0.0145	0.131
TRAIL	Colorectal cancer	6	117809031	rs6911915	C	T	0.0440135	0.00739965	35.3793	2.71e-09	0.0167	0.0116	0.15
TRAIL	Colorectal cancer	6	41672769	rs6933790	C	T	-0.0798047	0.0100336	63.2621	1.81e-15	-0.0172	0.0157	0.273
TRAIL	Colorectal cancer	7	47510741	rs6948177	G	A	0.0608701	0.00784583	60.1908	8.61e-15	-0.0152	0.0124	0.22
TRAIL	Colorectal cancer	8	128413305	rs6983267	T	G	-0.150999	0.007359	421.028	1.46e-93	0.0017	0.0116	0.883
TRAIL	Colorectal cancer	10	80819132	rs704017	G	A	0.0865841	0.00760876	129.494	5.29e-30	-0.013	0.0119	0.275
TRAIL	Colorectal cancer	11	111154072	rs7130173	C	A	-0.126727	0.00807438	246.331	1.64e-55	0.0119	0.0132	0.367
TRAIL	Colorectal cancer	15	91186461	rs7179095	A	G	0.0624768	0.0098325	40.3747	2.1e-10	-0.0017	0.0153	0.912
TRAIL	Colorectal cancer	18	46454048	rs7226855	G	A	-0.168079	0.00739629	516.415	2.55e-114	-0.006	0.0115	0.602
TRAIL	Colorectal cancer	15	33126283	rs72717673	T	C	-0.0533348	0.00946556	31.7489	1.75e-08	0.0061	0.0146	0.676
TRAIL	Colorectal cancer	6	55793611	rs72872212	A	G	0.127239	0.0204713	38.6322	5.12e-10	0.0224	0.035	0.522
TRAIL	Colorectal cancer	3	112999560	rs72942485	A	G	-0.178508	0.0275728	41.9135	9.54e-11	0.0424	0.0398	0.287
TRAIL	Colorectal cancer	17	816741	rs73975588	C	A	-0.0891234	0.0110338	65.2429	6.62e-16	0.0119	0.0179	0.506
TRAIL	Colorectal cancer	2	112775064	rs7422195	A	G	0.0444321	0.00759592	34.2163	4.93e-09	0.001	0.0121	0.934
TRAIL	Colorectal cancer	4	106061534	rs7679673	A	C	-0.0582513	0.0076225	58.4005	2.14e-14	0.0029	0.0116	0.803
TRAIL	Colorectal cancer	4	142597593	rs7688025	A	G	-0.0588073	0.0105083	31.3183	2.19e-08	0.0207	0.017	0.223
TRAIL	Colorectal cancer	14	59208437	rs8020436	A	G	0.0603546	0.00816864	54.591	1.48e-13	-0.0133	0.0117	0.256
TRAIL	Colorectal cancer	15	72508799	rs8031386	A	C	0.0475514	0.00844594	31.6979	1.8e-08	-0.0076	0.0135	0.573
TRAIL	Colorectal cancer	1	183056222	rs8179460	C	T	-0.0771184	0.00743905	107.468	3.51e-25	0.0117	0.012	0.33
TRAIL	Colorectal cancer	6	32594248	rs9271770	A	G	0.0838877	0.00977527	73.6443	9.35e-18	-0.0057	0.0141	0.686
TRAIL	Colorectal cancer	6	36623379	rs9470361	A	G	0.0653301	0.00848293	59.3109	1.35e-14	-0.0108	0.0137	0.431
TRAIL	Colorectal cancer	20	6376481	rs966816	A	G	-0.0979269	0.00779529	157.812	3.4e-36	0.0175	0.0122	0.151
TRAIL	Colorectal cancer	17	70413253	rs983318	A	G	0.0578132	0.00850399	46.2177	1.06e-11	-0.002	0.0134	0.881
TRAIL	Colorectal cancer	16	68743939	rs9924886	C	A	-0.0558773	0.00834944	44.7874	2.2e-11	-0.0065	0.0132	0.622

## Sheet: S5
Result of the Cochran's Q test, and the MR-Egger intercept test in the reverse MR analysis
Outcomea	Exposure	The Cochran's Q test		The MR-Egger intercepts test
		Q	Pheterogeneity	Egger intercept	Ppleiotropy
CX3CL1	Colorectal cancer	159.665	0.000468311	-0.00225444	0.602346
GDNF	Colorectal cancer	131.5	0.0409914	-0.00517402	0.185463
IL-2RB	Colorectal cancer	123.454	0.105461	-0.00199051	0.641793
LAP TGF-beta-1	Colorectal cancer	183.94	3.03698e-06	0.00100711	0.775892
LIF-R	Colorectal cancer	94.5846	0.757272	-0.00470622	0.214114
TRAIL	Colorectal cancer	146.503	0.00466283	0.0041582	0.408622
Notes: MR, mendelian randomization; a: Full name of abbreviation was listed in Table S1.

## Sheet: S6
Detailed information of instrumental variables used in the replication sample MR analysis
Outcome	Exposurea	Chromosome	Position	SNP	Effect allele	Other allele	Exposure				Outcome
							Beta	SE	F	P	Beta	SE	P
Colorectal cancer	CX3CL1	12	79905558	rs10778675	A	C	0.0792	0.0158	25.1267	5.37e-07	0.0323732	0.0247015	0.19
Colorectal cancer	CX3CL1	1	6532317	rs114359340	A	G	-0.1881	0.0405	21.5709	3.41e-06	-0.147098	0.0647031	0.0230001
Colorectal cancer	CX3CL1	15	85657494	rs117698194	A	G	-0.1996	0.0432	21.3478	3.83e-06	-0.111978	0.067877	0.0990011
Colorectal cancer	CX3CL1	4	187139939	rs12331618	A	G	-0.0582	0.0114	26.0637	3.3e-07	0.00778602	0.0188769	0.68
Colorectal cancer	CX3CL1	5	120396066	rs13167439	T	C	-0.0903	0.0193	21.8908	2.89e-06	0.0178364	0.0322315	0.58
Colorectal cancer	CX3CL1	6	31351764	rs2442752	T	C	-0.0589	0.0117	25.343	4.8e-07	-0.0177514	0.0193927	0.36
Colorectal cancer	CX3CL1	5	176839890	rs2731674	T	G	-0.0681	0.0128	28.3057	1.04e-07	-0.00499245	0.0219405	0.82
Colorectal cancer	CX3CL1	3	70136592	rs35026817	T	G	0.0633	0.0122	26.9208	2.12e-07	0.00496107	0.0206345	0.81
Colorectal cancer	CX3CL1	3	39307162	rs3732378	A	G	0.0941	0.0154	37.3369	9.94e-10	-0.00666434	0.0250247	0.79
Colorectal cancer	CX3CL1	16	57508595	rs55896747	T	C	0.1129	0.0244	21.4096	3.71e-06	0.00548505	0.0396593	0.89
Colorectal cancer	CX3CL1	8	26741279	rs56397903	A	G	0.1968	0.0424	21.5436	3.46e-06	0.0589925	0.0700939	0.4
Colorectal cancer	CX3CL1	9	136155000	rs635634	T	C	-0.1145	0.0166	47.5768	5.29e-12	-0.0140629	0.0247564	0.57
Colorectal cancer	CX3CL1	6	32418018	rs6937696	T	C	-0.0811	0.012	45.6751	1.4e-11	-0.00949197	0.0202951	0.64
Colorectal cancer	CX3CL1	12	41381284	rs712137	A	C	0.0563	0.012	22.0117	2.71e-06	8.1e-05	0.00646459	0.99
Colorectal cancer	CX3CL1	1	172099857	rs77915710	A	G	-0.1436	0.0304	22.3132	2.32e-06	-0.0569975	0.0485091	0.24
Colorectal cancer	CX3CL1	16	57167230	rs8052631	A	G	-0.1511	0.027	31.3185	2.19e-08	-0.0211257	0.0451695	0.64
Colorectal cancer	GDNF	6	134688249	rs112594435	T	C	0.1531	0.0333	21.1379	4.27e-06	0.0710459	0.051775	0.17
Colorectal cancer	GDNF	5	37868088	rs11740708	A	G	-0.3888	0.0198	385.587	7.56e-86	-0.0782609	0.0333659	0.0189998
Colorectal cancer	GDNF	21	22101949	rs12329721	A	G	0.0862	0.0188	21.0232	4.54e-06	-0.0143013	0.0325093	0.66
Colorectal cancer	GDNF	12	98629454	rs138691533	A	G	0.2584	0.0539	22.983	1.63e-06	0.0228865	0.0782779	0.77
Colorectal cancer	GDNF	5	37854190	rs199574106	CT	C	0.3664	0.0733	24.9864	5.77e-07	0.112435	0.0998191	0.26
Colorectal cancer	GDNF	17	1490782	rs35740453	A	G	-0.0718	0.0154	21.7374	3.13e-06	0.0188488	0.0223958	0.4
Colorectal cancer	GDNF	14	81583898	rs377164019	CAA	C	0.072	0.0156	21.3018	3.92e-06	-0.0118592	0.0226148	0.6
Colorectal cancer	GDNF	13	28147359	rs57104839	A	G	0.0915	0.0196	21.7937	3.04e-06	0.00330754	0.0329325	0.92
Colorectal cancer	GDNF	3	36072052	rs62243355	T	C	-0.0981	0.0196	25.051	5.58e-07	-0.0200654	0.0311891	0.52
Colorectal cancer	GDNF	10	87694408	rs77671113	A	C	-0.1194	0.0208	32.952	9.45e-09	0.00267978	0.0356023	0.94
Colorectal cancer	GDNF	13	67293674	rs79953230	T	C	0.1918	0.042	20.8544	4.96e-06	0.0527957	0.0747495	0.48
Colorectal cancer	GDNF	17	14221290	rs9303102	T	G	0.2096	0.0453	21.4085	3.71e-06	-0.0489171	0.069258	0.48
Colorectal cancer	IL-2RB	2	171243489	rs115890206	A	G	0.232	0.0502	21.3584	3.81e-06	-0.0472564	0.0654087	0.47
Colorectal cancer	IL-2RB	4	136755243	rs116007066	A	G	-0.2101	0.0441	22.6973	1.9e-06	0.0309614	0.062441	0.62
Colorectal cancer	IL-2RB	15	84665328	rs11630708	T	C	-0.2102	0.0443	22.5143	2.09e-06	0.0458913	0.0664793	0.49
Colorectal cancer	IL-2RB	17	4507431	rs117538197	T	C	0.1213	0.0261	21.5993	3.36e-06	-0.0365603	0.0391191	0.35
Colorectal cancer	IL-2RB	2	31896839	rs13001788	T	C	0.2769	0.0557	24.7136	6.65e-07	-0.0386189	0.0716709	0.59
Colorectal cancer	IL-2RB	11	40470032	rs141460846	T	C	-0.2471	0.0535	21.3323	3.86e-06	0.0443482	0.0673128	0.51
Colorectal cancer	IL-2RB	4	108118301	rs17549820	T	C	0.0631	0.0129	23.9265	1e-06	0.00713912	0.0191985	0.709999
Colorectal cancer	IL-2RB	5	22599432	rs199629395	T	TA	-0.2288	0.0454	25.398	4.66e-07	0.0210125	0.050944	0.68
Colorectal cancer	IL-2RB	12	111592380	rs2157876	T	G	-0.1133	0.0239	22.4732	2.13e-06	0.0567119	0.0337614	0.0929994
Colorectal cancer	IL-2RB	11	36198233	rs34246740	T	C	-0.0721	0.0156	21.361	3.8e-06	0.0443559	0.0217055	0.0409996
Colorectal cancer	IL-2RB	6	131393771	rs9321271	A	C	-0.157	0.0325	23.3363	1.36e-06	0.00874881	0.046261	0.85
Colorectal cancer	IL-2RB	16	80775714	rs9921181	A	G	-0.0606	0.0128	22.4143	2.2e-06	-0.0223153	0.0193987	0.25
Colorectal cancer	LAP TGF-beta-1	19	14764810	rs10403201	A	G	-0.0597	0.0125	22.8102	1.79e-06	0.0120242	0.0206303	0.56
Colorectal cancer	LAP TGF-beta-1	10	18285342	rs10508556	T	C	0.0523	0.0114	21.0472	4.48e-06	0.0140595	0.019029	0.46
Colorectal cancer	LAP TGF-beta-1	4	175537640	rs114152855	T	C	-0.299	0.0613	23.7915	1.07e-06	-0.0670207	0.0927649	0.47
Colorectal cancer	LAP TGF-beta-1	3	124310529	rs141437550	T	TA	-0.1073	0.0225	22.7423	1.85e-06	0.0445895	0.0317347	0.16
Colorectal cancer	LAP TGF-beta-1	8	51696312	rs143420877	T	C	0.1447	0.0303	22.8061	1.79e-06	-0.00703059	0.0508342	0.89
Colorectal cancer	LAP TGF-beta-1	12	24809427	rs144834546	T	C	-0.2662	0.0526	25.6121	4.17e-07	-0.0297355	0.0655308	0.649999
Colorectal cancer	LAP TGF-beta-1	16	48902293	rs149458216	A	C	-0.2301	0.0472	23.7656	1.09e-06	0.0936846	0.0714834	0.19
Colorectal cancer	LAP TGF-beta-1	14	38436952	rs151241327	A	AT	0.1563	0.0336	21.6391	3.29e-06	0.0883133	0.0438476	0.0439997
Colorectal cancer	LAP TGF-beta-1	19	41847860	rs1800472	A	G	-0.4623	0.0335	190.44	2.55e-43	-0.0224199	0.0649615	0.73
Colorectal cancer	LAP TGF-beta-1	9	87111083	rs183319799	T	G	0.2185	0.0461	22.4647	2.14e-06	0.0267037	0.0718116	0.709999
Colorectal cancer	LAP TGF-beta-1	4	84952443	rs1921885	A	C	0.1265	0.0263	23.135	1.51e-06	0.00847377	0.0394677	0.83
Colorectal cancer	LAP TGF-beta-1	11	95274487	rs34536806	T	G	0.0989	0.021	22.1796	2.48e-06	-0.0280365	0.0347665	0.42
Colorectal cancer	LAP TGF-beta-1	7	16406570	rs34992551	T	C	-0.0931	0.0199	21.8874	2.89e-06	-0.00686638	0.0363073	0.85
Colorectal cancer	LAP TGF-beta-1	12	95312882	rs60821320	A	C	-0.1083	0.0232	21.7912	3.04e-06	0.0212293	0.0338043	0.53
Colorectal cancer	LAP TGF-beta-1	8	106593558	rs7013321	A	G	-0.0608	0.0121	25.2485	5.04e-07	0.0222525	0.0189385	0.24
Colorectal cancer	LAP TGF-beta-1	19	41981195	rs7247630	T	C	0.1378	0.0271	25.8559	3.68e-07	0.0379374	0.0450766	0.4
Colorectal cancer	LAP TGF-beta-1	19	41811072	rs73045256	A	G	-0.1921	0.0276	48.4436	3.4e-12	-0.0494313	0.0420697	0.24
Colorectal cancer	LAP TGF-beta-1	2	107310081	rs7570818	A	G	-0.0849	0.0183	21.5235	3.5e-06	-0.0179788	0.0308467	0.56
Colorectal cancer	LAP TGF-beta-1	8	68719454	rs7820135	T	C	-0.0747	0.0155	23.2262	1.44e-06	0.0206338	0.0261455	0.43
Colorectal cancer	LIF-R	5	110784241	rs115938660	T	C	-0.2181	0.0467	21.8111	3.01e-06	-0.0179013	0.0786713	0.82
Colorectal cancer	LIF-R	8	119917062	rs117117000	A	G	0.1586	0.0333	22.6839	1.91e-06	-0.107898	0.0540735	0.0460002
Colorectal cancer	LIF-R	1	238821453	rs12754806	A	G	0.0563	0.0122	21.296	3.94e-06	0.0140002	0.0189488	0.46
Colorectal cancer	LIF-R	17	36964094	rs141933232	A	G	-0.2724	0.0546	24.8902	6.07e-07	0.0182866	0.080365	0.82
Colorectal cancer	LIF-R	21	43780807	rs147006060	A	G	-0.2602	0.0566	21.134	4.28e-06	-0.0592634	0.113012	0.6
Colorectal cancer	LIF-R	10	27930818	rs1690678	A	C	0.0904	0.0192	22.1684	2.5e-06	0.00494499	0.0302153	0.87
Colorectal cancer	LIF-R	5	38527228	rs2289779	T	G	0.0788	0.0134	34.5814	4.09e-09	0.00661599	0.0191698	0.73
Colorectal cancer	LIF-R	3	12385357	rs3963364	A	C	-0.0951	0.0203	21.9467	2.8e-06	0.00130619	0.0260438	0.96
Colorectal cancer	LIF-R	9	136336804	rs41307428	T	C	0.2027	0.0299	45.9584	1.21e-11	-0.0187483	0.0704003	0.79
Colorectal cancer	LIF-R	11	126228659	rs4937122	T	G	0.1262	0.0248	25.895	3.61e-07	0.0228782	0.0355612	0.52
Colorectal cancer	LIF-R	22	41054967	rs6002001	A	G	0.6489	0.1417	20.9708	4.66e-06	-0.228924	0.190713	0.23
Colorectal cancer	LIF-R	3	58363371	rs62258077	T	C	-0.063	0.013	23.4852	1.26e-06	0.0112135	0.0192394	0.56
Colorectal cancer	LIF-R	9	136155000	rs635634	T	C	-0.2885	0.0153	355.557	2.61e-79	-0.0140629	0.0247564	0.57
Colorectal cancer	LIF-R	17	7063650	rs72837682	T	C	-0.08	0.0172	21.6333	3.3e-06	0.00512641	0.0238769	0.83
Colorectal cancer	LIF-R	7	79349730	rs73157388	T	C	-0.1306	0.0285	20.9989	4.6e-06	0.0157029	0.0407527	0.7
Colorectal cancer	LIF-R	6	68918580	rs778016	A	G	-0.0681	0.0145	22.0576	2.65e-06	-0.0212355	0.0213539	0.32
Colorectal cancer	TRAIL	6	90047013	rs1065657	A	G	0.0655	0.0118	30.8119	2.84e-08	0.00972986	0.0190754	0.61
Colorectal cancer	TRAIL	5	162595921	rs111257277	A	G	0.189	0.037	26.0928	3.25e-07	-0.0914927	0.060427	0.13
Colorectal cancer	TRAIL	5	75017740	rs114597610	T	C	-0.26	0.0564	21.2514	4.03e-06	-0.166831	0.0927291	0.0719996
Colorectal cancer	TRAIL	6	33692744	rs140862652	A	C	0.1342	0.0265	25.6456	4.1e-07	0.015084	0.0437058	0.73
Colorectal cancer	TRAIL	4	69327121	rs145386370	T	G	0.2641	0.0535	24.3685	7.96e-07	-0.00510908	0.0814757	0.95
Colorectal cancer	TRAIL	4	57703725	rs146922303	T	C	0.1622	0.0347	21.8496	2.95e-06	0.0100988	0.0572579	0.86
Colorectal cancer	TRAIL	1	196710916	rs16840522	T	C	-0.1191	0.0147	65.6431	5.4e-16	0.00867906	0.0242121	0.719999
Colorectal cancer	TRAIL	11	61549025	rs174533	A	G	0.0787	0.0121	42.3037	7.81e-11	-0.0295237	0.0200053	0.14
Colorectal cancer	TRAIL	4	181271289	rs17779404	T	G	0.0674	0.0138	23.854	1.04e-06	0.0121659	0.0219845	0.58
Colorectal cancer	TRAIL	11	103163928	rs180941492	A	G	-0.244	0.0491	24.6954	6.71e-07	-0.0559786	0.0792559	0.48
Colorectal cancer	TRAIL	6	25887657	rs1892247	A	G	-0.0756	0.0158	22.8944	1.71e-06	-0.0478084	0.028374	0.0920005
Colorectal cancer	TRAIL	16	57345733	rs2113173	T	C	0.0691	0.0145	22.7102	1.88e-06	0.0318127	0.0226413	0.16
Colorectal cancer	TRAIL	2	203169224	rs2138380	A	G	0.0882	0.0182	23.4852	1.26e-06	0.0128891	0.028405	0.649999
Colorectal cancer	TRAIL	10	107586667	rs2418781	T	G	-0.1452	0.0316	21.1134	4.33e-06	0.0886489	0.046949	0.0589997
Colorectal cancer	TRAIL	14	94844947	rs28929474	T	C	0.6692	0.044	231.316	3.08e-52	-0.0678565	0.0711161	0.34
Colorectal cancer	TRAIL	6	57391519	rs2894910	T	C	0.0807	0.0175	21.2653	4e-06	-0.00919745	0.0247338	0.709999
Colorectal cancer	TRAIL	2	209615008	rs368805685	A	G	-0.2297	0.0501	21.0207	4.54e-06	-0.145906	0.0769671	0.0580003
Colorectal cancer	TRAIL	19	44153100	rs4760	A	G	0.3554	0.0163	475.401	2.14e-105	-0.0629545	0.0270615	0.02
Colorectal cancer	TRAIL	3	172130799	rs490342	T	G	0.1252	0.02	39.1876	3.85e-10	-0.0757749	0.0328316	0.021
Colorectal cancer	TRAIL	3	186449122	rs5030044	A	G	0.285	0.0187	232.277	1.9e-52	-0.0362068	0.0308147	0.24
Colorectal cancer	TRAIL	7	52792820	rs6969337	T	C	0.1823	0.038	23.0147	1.61e-06	-0.0318472	0.0607307	0.6
Colorectal cancer	TRAIL	16	72079657	rs77303550	T	C	-0.0724	0.0146	24.5907	7.09e-07	-0.0324295	0.0247444	0.19
Colorectal cancer	TRAIL	3	172294500	rs79287178	A	G	-0.4891	0.0342	204.523	2.15e-46	0.0102111	0.0578947	0.86
Colorectal cancer	TRAIL	17	64224775	rs8178824	T	C	0.2575	0.037	48.4341	3.42e-12	-0.123508	0.0588997	0.0359998

## Sheet: S7
Result of the Steiger filtering, the Cochran's Q test, and the MR-Egger intercept test in the replication sample MR analysis
Outcomea	Exposurea	Steiger filtering		The Cochran's Q test		The MR-Egger intercepts test
		correct_causal_direction	Psteiger	Q	Pheterogeneity	Egger intercept	Ppleiotropy
Colorectal cancer	CX3CL1	Passed	6.09688e-92	10.541	0.7844	-0.0268012	0.0763959
Colorectal cancer	GDNF	Passed	1.16078e-128	6.91057	0.806279	-0.0301723	0.104663
Colorectal cancer	IL-2RB	Passed	4.93939e-58	7.60225	0.748428	0.0103112	0.590744
Colorectal cancer	LAP TGF-beta-1	Passed	7.0443e-129	15.0293	0.659957	-0.0162941	0.251233
Colorectal cancer	LIF-R	Passed	4.30827e-152	8.80468	0.887507	0.00682443	0.607022
Colorectal cancer	TRAIL	Passed	1.65452e-293	35.3695	0.0477819	0.0170627	0.191686
Notes: MR, mendelian randomization; a: Full name of abbreviation was listed in Table S1.

## Sheet: S8
Detailed information of instrumental variables used in the MVMR analysis
Chromosome	Position	SNP	Effect allele	Other allele	GDNF			IL-2RB			TRAIL			Colorectal cancer
					Beta	SE	P	Beta	SE	P	Beta	SE	P	Beta	SE	P
6	90047013	rs1065657	A	G	0.0245	0.0118	0.0379	0.0076	0.0134	0.571	0.0655	0.0118	2.84e-08	0.00166688	0.00739798	0.821734
5	162595921	rs111257277	A	G	0.0133	0.0367	0.717	0.0201	0.0403	0.618	0.189	0.037	3.25e-07	-0.0420928	0.0242081	0.0820712
6	134688249	rs112594435	T	C	0.1531	0.0333	4.27e-06	0.0107	0.0371	0.773	-0.0067	0.0335	0.841	0.038815	0.022076	0.0787056
5	75017740	rs114597610	T	C	0.0276	0.0559	0.621	-0.0011	0.0593	0.985	-0.26	0.0564	4.03e-06	-0.0375582	0.0540036	0.486757
2	171243489	rs115890206	A	G	0.0224	0.0463	0.629	0.232	0.0502	3.81e-06	-0.0231	0.0468	0.622	0.0588043	0.0307121	0.0555313
4	136755243	rs116007066	A	G	-0.0755	0.0374	0.0435	-0.2101	0.0441	1.9e-06	-0.0282	0.0378	0.456	0.0233327	0.0229651	0.309627
15	84665328	rs11630708	T	C	0.0493	0.0404	0.222	-0.2102	0.0443	2.09e-06	-0.0307	0.041	0.454	-0.00999753	0.0281481	0.722458
5	37868088	rs11740708	A	G	-0.3888	0.0198	7.56e-86	0.0003	0.0222	0.989	0.0081	0.0202	0.688	-0.0427119	0.0126268	0.000717917
17	4507431	rs117538197	T	C	-0.022	0.0237	0.353	0.1213	0.0261	3.36e-06	0.022	0.0239	0.357	-0.0173794	0.0159303	0.275287
21	22101949	rs12329721	A	G	0.0862	0.0188	4.54e-06	0.0348	0.0212	0.101	0.0262	0.019	0.168	-0.00325008	0.0124393	0.793881
2	31896839	rs13001788	T	C	0.0578	0.0462	0.211	0.2769	0.0557	6.65e-07	0.0686	0.0465	0.14	0.141277	0.0782816	0.0711181
12	98629454	rs138691533	A	G	0.2584	0.0539	1.63e-06	0.049	0.0575	0.394	0.0192	0.0542	0.723	0.0348138	0.0366413	0.34205
6	33692744	rs140862652	A	C	0.0562	0.0263	0.0326	0.0453	0.0291	0.12	0.1342	0.0265	4.1e-07	0.0045682	0.016983	0.78794
7	135852098	rs141011299	A	G	-0.1665	0.1061	0.117	-0.0819	0.1286	0.524	-0.5024	0.1076	3.02e-06	0.0403163	0.174684	0.817474
11	40470032	rs141460846	T	C	-0.0624	0.0499	0.211	-0.2471	0.0535	3.86e-06	-0.0323	0.05	0.518	0.0103472	0.0311461	0.739726
4	69327121	rs145386370	T	G	0.0264	0.0536	0.622	0.101	0.0601	0.0929	0.2641	0.0535	7.96e-07	0.026938	0.0376649	0.474484
4	57703725	rs146922303	T	C	0.0429	0.0343	0.211	0.045	0.0374	0.229	0.1622	0.0347	2.95e-06	0.0140144	0.0240305	0.559762
1	196710916	rs16840522	T	C	0.0113	0.0146	0.439	-0.0159	0.0165	0.335	-0.1191	0.0147	5.4e-16	-0.0186678	0.00928677	0.0444149
11	61549025	rs174533	A	G	0.0076	0.012	0.527	-0.0032	0.0134	0.811	0.0787	0.0121	7.81e-11	-0.0537613	0.00783224	6.69091e-12
4	108118301	rs17549820	T	C	0.0241	0.0116	0.0377	0.0631	0.0129	1e-06	0.0172	0.0117	0.142	-0.00209373	0.00741435	0.777645
4	181271289	rs17779404	T	G	0.0184	0.0137	0.179	0.0114	0.0153	0.456	0.0674	0.0138	1.04e-06	-0.0151584	0.00873258	0.0825918
11	103163928	rs180941492	A	G	-0.0352	0.0485	0.468	-0.0931	0.0526	0.0767	-0.244	0.0491	6.71e-07	0.0185648	0.0358095	0.604158
6	25887657	rs1892247	A	G	-0.0291	0.0156	0.0621	-0.0162	0.0182	0.373	-0.0756	0.0158	1.71e-06	0.0125831	0.0104505	0.228563
16	57345733	rs2113173	T	C	0.0198	0.0144	0.169	0.0114	0.0162	0.482	0.0691	0.0145	1.88e-06	-0.0041367	0.00912925	0.650458
2	203169224	rs2138380	A	G	0.0042	0.018	0.816	-0.023	0.0202	0.255	0.0882	0.0182	1.26e-06	-0.00011452	0.0109822	0.99168
12	111592380	rs2157876	T	G	-0.0412	0.0238	0.0834	-0.1133	0.0239	2.13e-06	-0.0189	0.024	0.431	0.0494576	0.013475	0.000242239
10	107586667	rs2418781	T	G	-0.0771	0.0315	0.0144	-0.0632	0.0365	0.0834	-0.1452	0.0316	4.33e-06	0.011738	0.0190242	0.537231
14	94844947	rs28929474	T	C	0.088	0.0439	0.045	-0.0721	0.0466	0.122	0.6692	0.044	3.08e-52	-0.0810857	0.0313161	0.00961813
11	36198233	rs34246740	T	C	0.0073	0.0137	0.594	-0.0721	0.0156	3.8e-06	-0.0079	0.0138	0.567	0.00434502	0.00869964	0.617464
17	1490782	rs35740453	A	G	-0.0718	0.0154	3.13e-06	-0.004	0.017	0.814	-0.0445	0.0155	0.00409	0.0154539	0.0102851	0.132954
19	44153100	rs4760	A	G	-0.0008	0.0164	0.961	-0.0251	0.0188	0.182	0.3554	0.0163	2.14e-105	0.0327903	0.011072	0.00306105
3	172130799	rs490342	T	G	0.0195	0.0199	0.327	0.0138	0.0232	0.552	0.1252	0.02	3.85e-10	0.0111827	0.0120592	0.353765
3	186449122	rs5030044	A	G	-0.0063	0.0187	0.736	-0.0057	0.0213	0.789	0.285	0.0187	1.9e-52	0.00795561	0.0118237	0.501042
13	28147359	rs57104839	A	G	0.0915	0.0196	3.04e-06	0.0425	0.0225	0.0589	0.0214	0.0198	0.28	-0.00446968	0.0125686	0.722124
3	36072052	rs62243355	T	C	-0.0981	0.0196	5.58e-07	-0.0429	0.0218	0.0491	-0.018	0.0198	0.363	-0.0320701	0.0122032	0.00858854
7	52792820	rs6969337	T	C	0.0124	0.0378	0.743	0.0233	0.0379	0.539	0.1823	0.038	1.61e-06	-0.0382523	0.0229283	0.0952466
16	72079657	rs77303550	T	C	-0.0014	0.0145	0.923	0.0059	0.0164	0.719	-0.0724	0.0146	7.09e-07	0.00413481	0.00945214	0.661787
10	87694408	rs77671113	A	C	-0.1194	0.0208	9.45e-09	-0.0021	0.0236	0.929	-0.0356	0.0211	0.0916	-0.00244933	0.0132817	0.853689
3	172294500	rs79287178	A	G	0.0026	0.0343	0.94	-0.0158	0.0375	0.674	-0.4891	0.0342	2.15e-46	-0.00569469	0.022441	0.799679
13	67293674	rs79953230	T	C	0.1918	0.042	4.96e-06	0.06	0.0464	0.196	0.076	0.0424	0.0731	-0.00344913	0.0271721	0.898991
17	64224775	rs8178824	T	C	-0.0886	0.0367	0.0158	-0.0036	0.0427	0.933	0.2575	0.037	3.42e-12	-0.0328192	0.022332	0.141669
17	14221290	rs9303102	T	G	0.2096	0.0453	3.71e-06	0.0426	0.0524	0.416	0.0472	0.0456	0.301	-0.0254908	0.0295527	0.388383
6	131393771	rs9321271	A	C	0.0234	0.0296	0.429	-0.157	0.0325	1.36e-06	0.0105	0.0298	0.725	0.00452887	0.0186376	0.808009
16	80775714	rs9921181	A	G	-0.0029	0.0114	0.799	-0.0606	0.0128	2.2e-06	0.007	0.0115	0.543	0.00354658	0.00746734	0.634826

## Sheet: S9
The Rucker’s Q test and MVMR-Egger intercept method results in the MVMR analysis
Outcome	Exposurea	Rucker's Q		Egger intercepts
		Q	Pheterogeneity	Egger intercept	Ppleiotropy
Colorectal cancer	GDNF, IL-2RB, TRAIL	56.4636	0.0348	0.003	0.259
Notes: MVMR, multivariable mendelian randomization; a: Full name of abbreviation was listed in Table S1.
